# Supplementary material for: AsCas12a ultra nuclease facilitates the rapid generation of therapeutic cell medicines
Source: Nat Commun. 2021 Jun 23;12:3908. doi: 10.1038/s41467-021-24017-8 (PMC8222333; doi:10.1038/s41467-021-24017-8)
Supplement: Supplementary file 3 — Source Data [file 41467_2021_24017_MOESM3_ESM.xlsx]

## Sheet: Figure 1
Editing efficiency of AsCas12a variants in HEK293 cells (Figure 1C)						In vitro cleavage of AsCas12a variant (Figure 1B)
Figure 1C	WT	M537R	F870L	M537R/F870L		Time (s)	WT-Cas12a	M537R	F870L	M537R/F870L
TTTT-1	66.5675	79.7963	79.4444	66.2069		0.1	0.01	0.01	0.01	0.01
TTTT-2	23.0432	72.4054	84.9057	80.5405		20	38.7	85.3	56.9	85
TTTT-3	61.4154	75.1852	85.7143	88.8889		60	91.3	97.7	97.8	98.6
TTTT-4	0	18.1818	3.23223	48.9723		120	97.6	98.5	97.9	98.9
TTTT-5	25.4202	38.905	48.5434	91.3889		300	98.9	98.8	98.3	99.3
TTTT-6	71.8748	72.4084	85.035	74.0196		1200	98.9	99.5	99.5	99.6
TTTT-7	75	75	100	100		3600	99.7	98.6	99.5	97.9
TTTT-8	79.6092	81.1406	89.4931	84.8569
TTTT-9	66.1311	70.369	84.6918	71.8037
TTTV-1	21.5043	41.5535	62.3538	59.7744
TTTV-2	0	8.71624	13.25	15.873
TTTV-3	0	8.28176	8.81734	12.0255
TTTV-4	0	16.6667	19.7222	50
TTTV-5	0	10.1823	11.8697	24.413
TTTV-6	0	7.61494	9.09091	12.2132
TTTV-7	0	36.1667	28.5714	71.4646
TTTV-8	43.1979	72.2008	80.0655	73.3414
TTTV-9	0	10.0251	0	42.5926
TTTV-10	0	9.54446	27.0513	16.5734
TTTV-11	0	9.21064	0	16.342
TTTV-12	0	49.5951	22.2222	77.8656
TTTV-13	0	18.3021	0	39.4286
TTTV-14	33.3104	76.2543	70.5035	79.5643
TTTV-15	82.6087	81.9106	0	89.4737

## Sheet: Figure2
													Figure 2C Editing efficiency of As and Lb-Cas12a nucleases at low temperature
Figure 2A Editing efficiency of WT and Ultra in HEK293 cells														WT-As, 30°C, 0.25 µM (%)			WT-As, 37°C, 0.25 µM (%)			WT-As, 30°C, 4 µM (%)			WT-As, 37°C, 4 µM (%)
TTTA PAM	WT (%)	Ultra (%)	TTTC PAM	WT (%)	Ultra (%)	TTTG PAM	WT (%)	Ultra (%)	TTTT PAM	WT (%)	Ultra (%)		HPRT-38104	9.9	7.2	8.7	47.6	42	45.2	19.1	19.3	23.5	93	91.7	92.3
ACAT1-102-AS	73.6242	99.2255	A1CF-125-AS	37.0304	97.592	A1CF-7-S	97.8266	98.9845	A1CF-5-S	8.00459	69.3441		HPRT-38115	27.5	21.3	20.7	59.9	59.8	61.7	36.1	37	37.5		71.9	68.2
AGAP9-21-S	26.9433	94.6454	AADACL3-44-S	6.0669	72.2353	A1CF-48-AS	8.9726	83.9558	ABCG2-69-AS	13.037	92.4351		HPRT-38228	3.7	3.7	5.7	13.3	12	11.7	10.3	9.6	10.8	57.7	50	37.9
AHCTF1-51-AS	5.00356	32.0534	ABCG2-50-S	91.6085	98.0795	ABCG5-127-AS	8.43286	15.217	ABRAXAS1-55-AS	5.21969	32.5385		HPRT-38330	52.8	50	51.2	75	73	75.2	71.3	70.7	71.4	77.8	79.6	79.5
AHCTF1-38-S	34.8333	98.8343	ADAM7-44-S	4.04238	7.45823	ABHD6-34-S	88.5427	98.8229	ADAM7-63-S	3.62289	14.3877
AHCYL1-9-S	38.4003	99.1018	AKAP10-70-S	99.651	99.3949	ABHD6-80-S	6.26337	31.0746	ADAM7-105-S	5.55058	39.5898			WT-Lb, 30°C, 0.25 µM (%)			WT-Lb, 37°C, 0.25 µM (%)			WT-Lb, 30°C, 4 µM (%)			WT-Lb, 37°C, 4 µM (%)
AIDA-28-AS	15.8112	97.7778	AKIRIN1-50-S	95.7058	98.5577	ACVR2A-24-AS	15.6694	92.7611	AGAP9-13-S	5.05051	5.04318		HPRT-38104	15.3	14.5	15	24	28.5	26.6	39.6	50	47.7	67.9	78.5	87.8
AKIRIN1-56-AS	26.1317	98.9677	AKR1B10-68-S	99.531	99.3	ADAM30-45-AS	36.6032	98.5979	AHCTF1-89-AS	7.88486	74.7828		HPRT-38115	61	58.4	56.4	71.9	69.7	67.5	71	69.9	72.1	87.3	70.2	73.7
AMZ2-36-AS	8.56417	57.3596	AKR1B10-99-AS	89.3968	95.7224	ADGRL3-44-AS	5.62525	15.519	AHCTF1-90-AS	4.66461	19.6405		HPRT-38228	8.1	7.5	7.6	14.3	13.8	15.5	22.6	24.2	32.1		47.4	48.7
AMZ2-24-S	3.67242	23.947	ANKRD13D-57-AS	98.4611	98.4815	AKIRIN1-40-AS	47.5269	98.5472	AKIRIN1-31-S	4.45115	4.4773		HPRT-38330	32.9	36	33.2	52.1	52	51.6	61.2	60.4	64.6	95.3	80.7	76.1
ANKRD50-61-AS	5.18036	33.9492	ANKRD27-56-AS	88.8022	98.7812	AKR1B10-70-AS	81.2376	98.7188	ANKRD27-58-AS	3.68262	9.08832
AP1S3-89-AS	5.81002	30.3091	ANKRD45-39-S	5.6196	26.0179	ALS2-22-S	63.2374	98.9988	ANKRD50-62-AS	4.15225	4.93931
AP3B1-80-AS	3.02539	17.1199	ANKRD50-43-S	22.1126	95.5069	ANTXRL-63-AS	82.5	98.7575	AP1S3-70-S	3.99452	8.6997			As-Ultra, 30°C, 0.25 µM (%)			As-Ultra, 37°C, 0.25 µM (%)			As-Ultra, 30°C, 4 µM (%)			As-Ultra, 37°C, 4 µM (%)
BOLL-44-AS	4.90518	25.7771	AP1S3-105-AS	33.0273	97.2751	AP1S3-9-S	16.2617	96.6258	AP3B1-57-AS	4.04151	3.89031		HPRT-38104	51.3	48.1	48.1	72.8	73.7	69.6	63.1	61.3	65.6		74.7	69.5
BOLL-46-S	19.2803	98.9924	AP1S3-110-AS	96.3941	99.0872	ARL1-22-S	40.1141	97.6059	ARL16-98-AS	9.47277	82.9967		HPRT-38115	71.8	70.5	68	71.6	74.2	72.1	71.6	72.7	73.6		67.2	67
BRD8-66-S	40.7393	99.5407	APAF1-46-AS	88.8191	99.2288	ARL6-26-S	8.29616	87.3871	ARMCX1-86-AS	3.85208	26.1878		HPRT-38228	26.2	25	23.4	63.9	64.1	63.2	45	48.7	49.4		74.9	75.1
BRDT-89-AS	5.36866	35.8819	APOPT1-54-AS	96.4972	98.7329	ARR3-18-S	11.0728	90.7476	ATP1B4-102-AS	5.2423	10.4515		HPRT-38330	73.8	74.1	74.3	79.4	78.9	78.8	76.5	76	74.3	80.6	76.8	78.9
C10orf111-8-S	5.4087	37.4915	ARHGAP36-17-S	4.52562	35.5428	AUTS2-53-AS			BANF1-16-S	4.66173	39.3797
			ARMCX1-47-S	8.56589	66.8428	BANF1-58-AS	99.5364	99.0346	BBOX1-91-AS	4.14354	5.93525
			ATP1B4-79-AS	12.9371	78.5416	BBOX1-80-AS	12.6493	95.344	BBOX1-122-S	21.6652	89.3223
			BBOX1-27-AS		98.5615	BLVRA-11-S	80.8901	98.6829	BOLL-44-S	2.64381	3.22964
			BBOX1-90-AS	12.2736	91.9259	BRAF-29-S	88.9908	98.5353	BRAF-28-S	43.0684	98.0211
			BLOC1S1-44-AS	85.1825	99.3165	BUD23-54-AS	29.2986	91.2817	BRD8-87-AS	5.92559	5.35812
			BLOC1S1-32-S	99.4446	99.2962	C1D-31-AS		45.3594	C16orf82-28-S	4.34062	9.78214
			BMT2-59-S	59.1487	91.6877	C2orf16-26-AS	96.839	98.4891	C17orf102-37-AS	3.86997
			BRIX1-57-AS	34.4518	97.9832				C1orf68-27-AS	3.61506	24.2661
			BTN3A1-32-AS	88.8137	98.0305
			C10orf67-62-AS	15.1599	95.0758
			C1orf61-69-S	38.5068	95.8426
			C2orf74-22-AS	9.20086	75.1387
			C2orf74-8-S	71.5728	98.9335
Figure 2B Editing efficiency of WT, Ultra and SpCas9 in HEK293 and Jurkat cells							Figure 2D, E comparison of HDR efficiency mediated by WT and Ultra									Figure 2F Ultra and WTSpCas9 mediated knock-in in Jurkat cells
	HEK293 cells		Jurkat cells					Total editing		HDR							Cas9 - HDR (%)	Ultra - HDR (%)	Cas9 - Total editing (%)	Ultra - Total editing (%)
	WT (%)	Ultra (%)	SpCas9 (%)	Ultra (%)				WT (%)	Ultra (%)	WT (%)	Ultra (%)					AKAP10	10.32	22.28	91.73	97.31
A1CF-7-S	97.8266	98.9845	93.6313	90.56			ALDH2169-S_V3	95.3284		21.1257						BLOC1S1	14.01	31.29	88.77	96.99
A1CF-48-AS	8.9726	83.9558	93.6313	71.11			ALDH2299-AS_V3	68.56	95.3593	10.6499	15.1004					ANKRD27	18.36	16.04	90.69	96.8
A1CF-125-AS	37.0304	97.592	93.6313	85.16			ALDH2994-S_V3	13.017	75.7792	0	2.15257					BRD8	15.84	32.73	95.02	96.61
AADACL3-44-S	6.0669	72.2353	95.7148	75.49			CTNNB1113-S_V3	64.4727	87.6717	3.91444	5.68629					APOPT1	17.95	33.01	93.97	96.2
ABCG2-50-S	91.6085	98.0795	68.8293	77.42			CTNNB11210-AS_V3	5.46674	41.508	0.0894354	3.95252					ANKRD13D	6.28	35.08	91.2	96.01
ABCG5-127-AS	8.43286	15.217	92.5847	16.95			G6PC177-S_V3	94.4217	94.607	19.6447	20.6059					APAF1	23.16	34.32	92.47	95.86
ABHD6-34-S	88.5426	98.8229	89.4561	92.61			G6PC753-S_V3	64.2432	96.5255	10.715	25.5986					AHCTF1	7.64	25.02	94.3	95.82
ABHD6-80-S	6.26337	31.0746	89.4561	22.21			G6PC923-AS_V3	57.1629	95.8358	15.196	22.433					ABHD6	16.43	44.24	88.14	95.53
ACAT1-102-AS	73.6242	99.2255	93.5925	92.08			G6PC945-AS_V3	11.8394	60.1588	1.86806	11.4483					BRAF	5.52	30.5	89.62	95.38
ACVR2A-24-AS	15.6694	92.7611	92.3579	73.75			MET1379-S_V3	87.8458	96.0364	14.0749	12.2613					ALS2	24.29	31.63	81.76	95.23
ADAM30-45-AS	36.6032	98.5979	80.7217	82.57			MET540-S_V3	6.21469	6.2322	0.282486	0.237267					ADAM30	13.24	28.68	81.76	95.09
ADAM7-44-S	4.04237	7.45823	95.6467	6.93			MET793-S_V3	49.7152	90.5213	4.6478	6.11445					ARR3	11.6	38.29	90.25	94.39
ADGRL3-44-AS	5.62525	15.519	64.6662	9.23			MET892-S_V3	49.5318	97.3772	0	0					ARL1	8	26.01	93.58	94.21
AGAP9-21-S	26.9433	94.6454	89.7997	82.07			STAT347155-S_V3	89.2861	97.7235	0	0					BRIX1	7.85	32.94	92.68	93.48
AHCTF1-51-AS	5.00356	32.0534	43.4611	30.06			STAT347205-AS_V3	96.617	95.851	0	0					ACAT1	16.5	18.88	95.19	92.81
AHCTF1-38-S	34.8333	98.8343	43.4611	91.93			EMX117707-AS_V3	95.6806	97.2989	0.634276	0.630915					ANTXRL	16.53	14.93	90.87	92.17
AHCYL1-9-S	38.4003	99.1018	79.3149	89.22			EMX117983-S_V3	46.5494	90.7267	6.04106	13.2592					BLVRA	5.73	30.34	63.58	92.15
AIDA-28-AS	15.8112	97.7778	77.8332	60.54			EMX118014-S_V3	6.59836	62.6502	0.187988	9.45762					BUD23	25.43	32.79	95.77	91.1
AKAP10-70-S	99.651	99.3949	95.7216	92.55			EMX118033-S_V3	99.9713	99.9177	0.238869	2.75569					BANF1	24.03	22.24	91.56	89.39
AKIRIN1-40-AS	47.5269	98.5472	94.7669	91.34			HPRT411-AS_V3	96.41	96.3192	1.00276	0.914032					AKR1B10	14.03	2.06	85.78	88.74
AKIRIN1-56-AS	26.1317	98.9677	94.7669	88.82			HPRT677-S_V3	59.9499	94.772	7.43525	17.7943					A1CF	17.81	26.32	95.51	87.5
AKIRIN1-50-S	95.7058	98.5577	94.7669	87.6			HPRT782-AS_V3	93.8181	97.5575	16.8516	21.5346					ARMCX1	15.46	34.35	80.06	83
AKR1B10-70-AS	81.2376	98.7188	66.56	91.44			HPRT803-S_V3	16.6619	94.4481	2.01962	29.2521					ARL16	23.11	6.82	92.42	82.67
AKR1B10-68-S	99.531	99.3	66.56	89.53			APOC1198-AS_V3	80.8258	98.4649	10.684	25.1005					ARL6	16.32	21.8	88.45	82.62
AKR1B10-99-AS	89.3968	95.7224	66.56	58.79			APOC639-S_V3	95.2955	95.0364	21.5146	21.3115					AADACL3	14.54	32.06	92.71	81.21
ALS2-22-S	63.2374	98.9988	74.169	86.15			APOC668-AS_V3	84.2075	96.489	16.0231	21.0154					ATP1B4	21.39	15.07	91.83	79.42
AMZ2-36-AS	8.56417	57.3596	52.99	65.28			APOC921-AS_V3	3.80279	3.91661	0	0					C1orf61	13.21	16.64	88.11	69.93
AMZ2-24-S	3.67242	23.947	52.99	28.56			BCL21031-AS_V3	4.00552	3.60077	0	0					C10orf67	6.29	13.06	91.91	69.69
ANKRD13D-57-AS	98.4611	98.4815	95.3244	88.97			BCL21058-AS_V3	90.3148	97.5838	11.6042	26.0529					ARHGAP36	21.01	17.8	88.65	53.87
ANKRD27-56-AS	88.8022	98.7812	84.2941	93.37			BCL2636-AS_V3	8.61598	35.6986	0.389864	5.75158					BBOX1	16.19	15.25	95.21	49.55
ANKRD45-39-S	5.6196	26.0179	91.5707	26.39			BCL2922-AS_V3	11.224	55.6355	0.786774	8.90383					ABRAXAS1	20.44	2.64	83.43	41.03
ANKRD50-43-S	22.1126	95.5069	95.2275	85.74			C5245-AS_V3	67.4321	94.6724	14.0127	18.8923					BRDT	14.43	6.09	86.58	37.13
ANKRD50-61-AS	5.18036	33.9492	95.2275	32.82			C5450-S_V3	46.9953	94.2991	7.04598	23.1136					AMZ2	1.28	3.31	31.24	34.86
ANTXRL-63-AS	82.5	98.7575	87.6203	87.04			C5562-AS_V3	62.5516	93.1332	9.49364	18.1464					BOLL	14.28	3.26	89.28	32.97
AP1S3-9-S	16.2617	96.6258	64.3992	84.42			C5729-S_V3	13.6782	86.6786	0.53993	15.2686					ANKRD45	25.16	1.9	90.55	26.28
AP1S3-89-AS	5.81002	30.309	64.3992	26.45			CYP7A1139-S_V3	94.668	96.6604	13.3054	12.4662					ABCG5	21.91	1.67	80.84	22.95
AP1S3-105-AS	33.0273	97.2751	64.3992	82.35			CYP7A1441-S_V3	96.204	96.8787	25.4164	27.5888					C10orf111	16.25	1.87	91.65	22.31
AP1S3-110-AS	96.3941	99.0872	64.3992	88.75			CYP7A1512-AS_V3	30.0086	86.9586	1.54772	13.4936					ADAM7	7.62	1.18	88.7	13.66
AP3B1-80-AS	3.02539	17.1199	90.9519	18.32			CYP7A1591-S_V3	8.57795	58.1985	0.322657	8.85454					AP1S3	15.6	0.41	66.09	10.42
APAF1-46-AS	88.8191	99.2288	88.1275	88.35			EGFR1320-AS_V3	82.6364	97.9206	8.4884	11.8823					C16orf82	27.57	0.57	92.55	10.28
APOPT1-54-AS	96.4972	98.7329	94.9866	93.59			EGFR439-S_V3	37.595	91.5988	10.9034	32.5018					ADGRL3	17.81	0.41	79.21	8.2
ARHGAP36-17-S	4.52562	35.5428	77.6008	39.16			EGFR461-AS_V3	96.9233	97.8999	26.5384	26.4902					AP3B1	22.74	0.02	94.8	4.24
ARL1-22-S	40.1141	97.6059	92.9723	88.46			EGFR759-S_V3	8.45588	64.6711	0.403226	13.7332
ARL6-26-S	8.29616	87.3872	92.6141	64.34			ERBB2468-S_V3	95.8272	97.4099	23.727	23.7969
ARMCX1-47-S	8.56589	66.8428	67.4022	71.3			ERBB2579-AS_V3	44.2483	93.3692	7.31472	26.583
ARR3-18-S	11.0728	90.7476	96.653	83.28			ERBB2612-S_V3	97.7354	97.3498	4.40244	2.93313
ATP1B4-79-AS	12.9371	78.5416	88.74	73.96			ERBB2627-S_V3	11.8574	55.9716	0.449424	8.75922
AUTS2-53-AS			100				MYC238-AS_V3	96.7191	97.5192	23.9563	23.8834
BANF1-58-AS	99.5364	99.0346	95.3251	83.91			MYC528-S_V3	54.913	94.9449	12.4164	21.1419
BBOX1-27-AS		98.5615	88.5714	91.82			MYC801-AS_V3	3.95261	20.1901	0.0298686	1.5124
BBOX1-80-AS	12.6493	95.344	88.5714	53.28			MYC932-S_V3	97.711	97.8989	28.0462	28.0293
BBOX1-90-AS	12.2736	91.9259	88.5714	40.08			RAG2207-S_V3	4.95186	4.8188	1.16919	0.932031
BLOC1S1-44-AS	85.1825	99.3166	95.3255	91.62			RAG2504-AS_V3	58.6281	90.8629	7.07395	23.8579
BLOC1S1-32-S	99.4446	99.2962	95.3255	86.96			RAG2544-S_V3	21.7507	82.7001	6.01358	31.8365
BLVRA-11-S	80.8901	98.6829	44.0879	84.96			RAG2907-S_V3	80.9515	97.262	13.3773	21.3096
BMT2-59-S	59.1487	91.6877	95.2286	79.96			TTR1166-S_V3	96.3638	97.1237	15.9329	13.9981
BOLL-44-AS	4.90518	25.7771	94.4749	30.59			TTR1297-AS_V3	94.1304	96.5338	12.0071	11.1466
BOLL-46-S	19.2803	98.9924	94.4749	86.58			TTR1439-S_V3	94.1992	96.9299	24.0998	26.3539
BRAF-29-S	88.9908	98.5353	95.678	93.7			TTR959-AS_V3	56.1911	96.1234	12.9404	29.3535
BRD8-66-S	40.7393	99.5407	94.2819	90.9			EMX110685-S_V3	13.081	74.6398	0.929615	15.8546
BRDT-89-AS	5.36866	35.8819	80.9733	31.88			EMX110839-AS_V3	12.2834	42.2302	0.477474	0.632911
BRIX1-57-AS	34.4518	97.9832	97.5015	94.2			EMX110875-S_V3	45.4711	48.1001	10.4558	8.95545
BTN3A1-32-AS	88.8136	98.0305	80.8093	90.18			EMX110955-S_V3	47.3462	95.0923	7.26867	16.6917
BUD23-54-AS	29.2986	91.2817	94.993	80.62			HPRT38082-S_V3	95.5544	96.6151	29.9839	34.6901
C10orf111-8-S	5.4087	37.4915	89.3843	25.28			HPRT38146-AS_V3	95.3941	96.852	24.3055	27.2823
C10orf67-62-AS	15.1599	95.0758	91.7126	54.01			HPRT38330-AS_V3	11.4222	72.6465	0.60241	10.4589
C1D-31-AS		45.3595	90.4969	28.38			HPRT38628-S_V3	63.3084	96.0335	8.43048	16.8442
C1orf61-69-S	38.5068	95.8426	96.5869	68.83			AR1407-AS_V3	28.8586	90.3617	1.97764	16.2578
C2orf16-26-AS	96.839	98.4891	89.5067	87.51			AR454-AS_V3	95.4798	98.501	21.1795	21.2684
C2orf74-22-AS	9.20086	75.1387	97.0868	87.62			AR490-AS_V3	68.939	96.9404	10.9001	17.7368
C2orf74-8-S	71.5728	98.9335	97.0868	88.75			AR710-S_V3	98.066	98.12	20.4209	19.3816
							CYP27A1131-AS_V3	7.56825	28.5325	0.00597336	1.1002
							CYP27A1600-S_V3	74.6026	95.4219	17.5041	27.3317
							CYP27A1791-S_V3	97.606	97.939	18.8661	17.9275
							CYP27A1961-S_V3	27.8175	89.1184	2.28067	15.2636
							GCK1282-S_V3	97.3624	97.7443	4.27777	3.78547
							GCK1284-AS_V3	74.7414	98.4822	3.53268	9.00663
							GCK526-AS_V3	97.9546	98.0724	17.061	17.3384
							GCK560-AS_V3	14.1904	55.7455	0.922523	6.96106
							GYS21201-S_V3	16.058	90.3422	1.21311	26.8659
							GYS21337-AS_V3	11.1748	84.9926	0.619796	16.9542
							GYS2950-AS_V3	97.248	97.6344	20.7868	21.8693
							GYS2959-AS_V3	80.4348	96.6358	19.0153	28.872
							DICER33497-AS_V3	97.2683	97.6539	26.8232	13.562
							DICER33625-S_V3	82.4343	97.3475	10.71	23.1156
							DICER33765-S_V3	63.1494	94.6345	11.144	35.5696
							DICER33781-S_V3	95.6148	97.868	14.8045	16.3682

## Sheet: Figure 3
Figure 3B Editing of TRAC by WT or Ultra over RNP doses								Figure 3E Additional editing by Ultra in primary cells
RNP concentration (µM)	WT (%)			Ultra (%)					Ultra
2	92.1	90.3	89.3	86.2	96.5	93.28		T cells - CIITA	97.19	90	87
0.5	76	78.9	84	84.6	98.2	91.41		T cells - PD-1	97.66	98.37	97.08
0.125	39.7	44.8	48.5	95.5	96.5	90.43		iPSCs - AAVS1	90	95	91
0.03125	13.1	16.1	18.9	82.6	69.7	58.18		iPSCs - B2M	93	95	90
0.0078125	4.3	3.53	5.12	7.55	2.29	11.43		NK cells - CISH	97	99	96
0.00195312	1.4	1.15	1.95	0.61	0.09	0.7		NK cells - TGFBR2	98	96	96
0.000488281	1.02	1.16	1.18	0.28	0.16	0.49
0.00012207	1.28	1.04	1.94	0.28	0.078	0.34
								Figure 3F On-target editing efficiency of gRNAs used in GUIDE-seq
									WT-AsCas12a	Ultra	WT-SpCas9
Figure 3C EC50 of editing by WT and Ultra at B2M in T cells								TRAC	90	95	-
	WT (µM)	Ultra (µM)						B2M	98	98	-
B2M-1	0.7681	0.08376						CIITA	89	93	-
B2M-2	2.427	0.1024						EMX1	-	-	86
B2M-3	4.182	0.06732
B2M-4	3.538	0.07554
B2M-5	2.895	0.1018
B2M-6	1.563	0.05731
B2M-7	6.225	0.2202
B2M-8	3.193	0.08142
B2M-9	0.7516	0.07721
B2M-10	5.527	0.1042
B2M-11	3.76	0.09325
B2M-12	0.08965	0.04353
Figure 3D WT and Ultra editing in primary cells
	WT (%)			Ultra (%)
B2M-1	85.2		86.53	85.66	94.89	97.65
B2M-2	63.69	56.62	71.28	81.49	94.4	96.1
B2M-3	65.16	61.67	68.06	90.34	94	96.56
B2M-4	40.39	54.17	50.43	94.89	92.13	97.09
B2M-5	61.56	62.02	66.94	89.65	91.51	96.38
B2M-6	62.69	76.98	75.24	96.76	93.32	97.11
B2M-7	87.82	77.52	83.12	90.95	92.66	96.04
B2M-8	58.36	53.57	56.93	94.18	94.07
B2M-9	82.15	84.88	86.81	90	92.89
B2M-10	44.57	35.67	46.53	91.08	93.88	94.3
B2M-11	97.67	66.26	94.07	99.77	97.09	97.98
B2M-12		70.18	60.41	95.87	94.46	94.87
BCL11A-1	41.84	48.38	44.55	84.4	86.43	88.33
BCL11A-2	20.09	20.14	21.66	84.91	88.45	73.83
BCL11A-3	17.49	12.84	17.11	89.06	90.89	81.81
BCL11A-4	7.9	5.94	5.43	70.22	78.38	71.79
BCL11A-5	36.38	32.42	35.59	84.45	85.8	79.96
BCL11A-6	56.05	40	43.11	88.57	83.44	84.63
HBB-1	12.65	5.02	6.16	56.44	43.96	45.73
HBB-2	52.19	63.4	55.47	87.28	86.11	82.45
HBB-3	24.79	20.66	25.9	77.17	66.67	72.6
HBB-4	7.55	2.53	3.75	82.91	74.9	73.26

## Sheet: Figure 4
PD-1 Editing in T cells (Figure 4A)												EC50 (Figure 4B)	enCas12a-Hifi*		Ultra		enCas12a*					HPRT editing in HEK293 cells by Cas12a variants (Figure 4E)
RNP (µM)	enCas12a HiFi*			Ultra			enCas12a*						Mean	SD	Mean	SD	Mean	SD					WT (%)		Ultra (%)		enCas12a (%)		enCas12a-Hifi (%)		enCas12a-Ultra (%)
4	94.91	92.33	89.65	94.44	95.56	96.03	94.93	95.15	74.38			T-cell, PD1	54	1.6	18.8	1.7	44.6	2.9				HPRT-1	3.09	5.25	17.11	16.59	52.37	44.16	47.34	38.72	24.45	20.93
2	90.14	93	92.52	93.81	94.37	94.14	93.67	94.1	88.82			T-cell, CIITA	131	15.2	19.3	1.5	211.3	19.6				HPRT-2	17.12	20.17	59.13	60.93	23.7	23.15	18.74	19.57	5.28	11.11
1	91.02	91.52	92.02	92.5	94.53	91.86	91.79	93.43	92.24			T-cell, B2M	86.2	6.2			76	4.8				HPRT-3	26.1	23.32	68.42	73.07	56.01	50.8	41.73	35.54	24.71	3.65
0.5	86.77	85.79	88.66	92.11	93.15	92.54	88.69	90.92	89.45			T-cell, TRAC	20.3	1.3	13.1	7.6	12.1	4.2				HPRT-4	4.87	7.38	26.49	33.62	42.84	47.22	40.42	41.73	18.91	20.01
0.125	76.44	79.18	76.05	92.61	93.75	91.39	79.7	82.17	83.31			iPSCs, AAVS1	528.2	134.5	37.2	1.1	109.4	10.8				HPRT-5	14.88	13.42	65.94	61.85	32.91	27.34	18.84	17.92	6.78	17.53
0.0625	49.35	53.2	52.73	87.25	89.3	91.89	56.08	59.1	54.1													HPRT-6	4.85	8.01	36.77	31.42	33.81	23.64	24.63	18.53	8.84	3.47
0.03125	22.01	21.5	28.29	69.24	72.22	78.31	30.89	34.96	34.04													HPRT-7	45.59	40.16	68.53	66.55	28.57	24.7	22.51	19.51	10	8.12
0	0.11	0.87	0.2	0.15	0.39	0.22	0.22	0.21	0.14			B2M Editing (Figure 4C)										HPRT-8	10.78	8.64	64.65	48.19	13.33	9.27	7.59	6.22	2.9	10.92
												Nuclease	Ultra		enCas12a*		enCas12a HiFi*
												RNP (µM)	1	0.1	1	0.1	1	0.1
CIITA Editing in T cells (Figure 4A)												B2M-1	94.7555	71.7064	78.9715	23.425	80.8904	24.1903
RNP (µM)	enCas12a HiFi*			Ultra			enCas12a*					B2M-2	92.0633	61.4088	88.2929	46.3343	82.6212	32.2983
4	83.75	85.23		91.15	91.94		84.63	85.86				B2M-3	92.9873	68.8239	93.931	78.4706	94.4003	81.7161
2	78.42	81.37	76.89	89.96	92.12	89.26	77.75	84.02	77.25			B2M-4	93.7718	78.4155	94.6855	79.9836	93.6792	77.7656
1	72.57	87.13	73.47	88.16	92.48	89.17	73.4	76.44	75.21			B2M-5	92.4121	76.7415	93.0798	59.4485	93.1582	71.0803
0.5	65.07	65.44	63.25	87.5	89.54	89.58	61.53	61.86	59.72			B2M-6	91.4764	81.5605	91.778	55.5764	92.3762	70.2433
0.125	43.9	45.74	42.87	83.45	88.89	86.53	32.4	26.34	38.84			B2M-7	90.3071	64.0702	92.6617	62.3149	80.9107	38.5114
0.0625	17.05	25.79	21.19			77.96	13.17	14.76	14.29			B2M-8	94.3307	76.1891	94.5378	76.9369	91.5619	48.4954
0.03125	11.02	8.85	7.39	58.84	66.48	59.84	5.03	4.4	5.21			B2M-9	87.9503	55.55	87.9254	83.6301	67.1382	17.9451
0	0.51	0.12	0.07	0.16	0.05	0.11	0.06	0.1	0.08			B2M-10	94.1779	72.7253	94.7222	78.4992	94.8411	66.7704
												B2M-11	93.3515	69.9265	93.701	76.3541	91.9716	56.4922
												B2M-12	95.8546	95.9099	90.4709	34.4544	87.0173	18.9751
B2M Editing in T cells (Figure 4A)
RNP (µM)	enCas12a HiFi*			Ultra			enCas12a*
4	74.12	90.32	78.48	97.12	93.62	77.44	90.46	91.23
2	83.75	84.98	77.08	93.67	95.29	90.24	90.38	90.04	84.22
1	84.51	79.98	78.51	95.8	91.37	90.12	84.79	87.81	82.5			BCL11A Editing (Figure 4D)	Ultra			enCas12a*			enCas12a HiFi*
0.5	76.71	75.54	71.32	94.03	91.64	89.67	82.15	81.39	79.35			BCL11A-1	84.4	86.43	88.33	61.63	57.98	57.77	31.8	30.65	28.69
0.125	54.89	57.77	49.4	87.93	90.88	87.95	61.67	66.75	57.69			BCL11A-2	84.91	88.45	73.83	68.79	69.11	66.42	62.27	52.81	55.38
0.0625	25.2	33.57	29.65	91.88	93.16	87.91	31.39	40.96	35.25			BCL11A-3	89.06	90.89	81.81	76.69	73.13	77.43	69.7	71.26	66.59
0.03125	13.94	16.74	12.33	94.1	92.46	87.82	23.87	21.71	17.91			BCL11A-4	70.22	78.38	71.79	32.54	33.56	36.03	12.67	8.84	12.79
0	0.27	0.26	0.31	0.28	0.24	0.31	0.17	0.4	0.29			BCL11A-5	84.45	85.8	79.96	72.49	74.98	73.77	73.85	73.36	74.14
												BCL11A-6	88.57	83.44	84.63	76.63	77.45	78.87	77.32	76.85	74.76
TRAC Editing in T cells (Figure 4A)												HBB Editing (Figure 4D)	Ultra	enCas12a*	enCas12a HiFi*
RNP (µM)	enCas12a HiFi*			Ultra			enCas12a*					HBB-1	65.24	37.59	34.03
4	97.02	95.96	92.68	97.28	95.57	86.41	96.97	95.95				HBB-2	75.03	29.89	20.81
2	94.43	95.31	92.05	96.35	95.7	93.52	96.79	94.74	93.9			HBB-3	31.15	28.81	27.21
1	95.56	95.42	91.83	95.81	92.88	91.57	96.09	95.63	91.6			HBB-4	27.57	11.58	5.58
0.5	93.99	93.88	92.47	94.78	95.66	90.64	94.89	95.47	88.03
0.125	92.23	91.76	87.29	93.85	92.23	89.19	92.22	93.53	87.96
0.0625	82.67	88.78	83	92.62	95.37	90.12	83.16	89.39	82.85
0.03125	68.29	63.17	66.02	85.1	86.14	84.91	87.3	67.44	66.72
0	4.24	1.96	1.11	1.67	0.66	0.83	0.46	1.21	0.85
AAVS1 Editing in T cells (Figure 4A)												HPRT editing (Figure 4E)	WT		Ultra		enCas12a		enCas12a-Hifi		enCas12a-Ultra
RNP (µM)	enCas12a HiFi*			Ultra			enCas12a*					HPRT-1	2.34	1.59	10.67	12.93	45.41	40.5	36.52	35.06	19.19	17.27
4	72.55	74.9		93.62	92.49	94.21	89.4	93.3	88.94			HPRT-2	13.55	16.52	49.58	57.28	21.26	19.5	16.22	15.92	3.29	7.46
2	64.22	64.28	64.93	88.56	89.22	94.73	88.08	87.36	88.07			HPRT-3	17.54	18.77	63.8	68.52	46.49	46.25	33.68	30.99	17.76	-0.9
1	57.88	58.63	57.54	95.26	95.27	94.71	84.82	86.18	88.36			HPRT-4	5.17	3.91	28.03	30.15	47.1	43.75	42.26	38.26	22.21	16.54
0.5	34.14	38.97	39.26	90.13	94	90.36	66.7	72.65	70.76			HPRT-5	11.84	9.68	55.27	58.11	22.4	23.6	14.49	14.18	5.62	13.79
0.125	24.72	26.29	24.2	88.29	90.38	88.07	51.11	53.41	53.68			HPRT-6	3.1	3.68	24.29	27.09	20.4	19.31	14.25	14.2	6.82	-0.86
0.0625	10.36	11.84	10.53	64.98	70.11	68.52	29.07	34.02	29.56			HPRT-7	34.27	34.31	57.75	60.7	20.91	18.85	11.33	13.66	5.36	2.27
0.03125	3.25	3	4.43	39.44	39.09	38.89	12.36	11.97	10.92			HPRT-8	5.84	5.83	37.85	45.38	5.7	6.46	3.59	3.41	1.45	8.11
0	0.13	0.19	0.14	0.13	0.16	0.15	0.15	0.21	0.16

## Sheet: Figure 5
Figure 5B Multiplex editing of T cells by Ultra
	Ultra
TRAC	96.83	94.09	92.3
B2M	91.17	93.83	90.94
CIITA	90.4	92.39	90.03
Figure 5D Ultra mediated transgene knock-in in T cells
	GFP KI at TRAC			mCherry KI at B2M
RNP + AAV6	60.5	57.7	53.6	57.5	57.4	52.5
RNP only	1.38	0	0	0.36	0	0
Alt RNP + AAV6	2.38		0.022	2.31
Cells only	0.013	0	0	0.4	0	0
Figure 5E Double transgene knock-in by Ultra in T cells
RNP concentration (µM)	TRAC– B2M–			GFP+ mCherry+
2	95	88.6	97.6	28.6	21.6	18.8
1	95.7	95.92	98.6	37.7	25.5	23.8
0.5	96.2	97.8	98.7	33.4	22.7	22.4
0.25	94.1	96.16	97.6	23.2	18.7	13.9
0.125	74.1	64.2	79.4	7.04	8.83	3.823
0.0625	15.4	3.92	33	0.35	1.45	1.24
0.03125	2.43	2.2	2.7	0.079	0.079	0.079
0.015625	0.069	0.05	0.078	0	0	0

## Sheet: Figure 6
Figure 6B TGFBR2 editing in NK cells by AsCas12a Ultra						Figure 6E Transgene knock-in mediated by Ultra in NK cells
RNP concentration (µM)	Ultra (%)						GFP KI at Target site 1 (%)			GFP KI at Target site 2 (%)			mCherry KI at Target site 3 (%)
8	95.5084	95.3421	95.3443			RNP + AAV6	44.5	43.2	46.8	38.3	35.7	35.7	17.3	17.95	16
2.5	92.8239	95.8433	94.9727			RNP only	0	0.25	0.23	0	0	0	0	0	0
0.8	95.3571	95.2036	94.529			Cells only	0.013	0	0	0	0	0	0	0	0
0.25	94.7225	94.4624	94.4095
0.08	89.7229	90.5032	92.1797
0.035	77.1179	79.3525	80.2987
0.008	56.1749	59.866	53.9156
0.0025	36.551	42.0642	22.7082
0.000625	11.4358	14.2535	10.1828
0.00015625	3.57544	5.93218	3.89924
Figure 6C Tumor killing assay (TGFBR2 knock-out NK cells)
Time (h)	TGFBR2 Knock-out							Control
2	1	1	1	1	1	1	1	1	1	1	1	1	1	1	1	1	1	1
4	0.955902	0.97222	0.917868	0.96145	0.978993	0.964492	0.968426	0.9894	0.971342	0.937962	0.967709	0.968984	0.978504	0.978952	0.959323	0.984537	0.959037	0.967884
6	0.950971	0.94225	0.900005	0.893173	0.969535	0.944767	0.937365	0.949093	0.938891	0.905357	0.925595	0.955363	0.95876	0.954453	0.941538	0.97642	0.931079	0.944184
8	0.927031	0.945071	0.895214	0.880617	0.982416	0.951532	0.9471	0.925391	0.91539	0.88034	0.895735	0.981362	0.953583	0.947811	0.944017	0.953513	0.910308	0.927764
10	0.92747	0.949495	0.884178	0.873889	0.992877	0.971775	0.95327	0.909274	0.896433	0.872542	0.879358	0.991635	0.953796	0.947586	0.915695	0.925279	0.893631	0.913071
12	0.913612	0.944779	0.859679	0.864385	0.98184	0.967178	0.93365	0.889595	0.884875	0.851453	0.870551	0.979994	0.947148	0.936107	0.918352	0.888937	0.883183	0.900894
14	0.909666	0.932405	0.801563	0.837723	0.952935	0.939321	0.889393	0.876211	0.878447	0.803618	0.852267	0.948262	0.924193	0.90755	0.914474	0.849372	0.875272	0.901744
16	0.908115	0.906311	0.76893	0.824873	0.910678	0.897886	0.826596	0.869288	0.881058	0.791837	0.862543	0.90796	0.894948	0.866377	0.920833	0.808393	0.859804	0.909831
18	0.866307	0.848438	0.73574	0.830376	0.864606	0.851407	0.758008	0.882551	0.887189	0.77778	0.849079	0.863931	0.864804	0.820217	0.900968	0.767818	0.852827	0.914763
20	0.853965	0.815085	0.696168	0.817415	0.822037	0.807762	0.693027	0.868327	0.895007	0.763434	0.841135	0.827779	0.836801	0.777259	0.921423	0.725608	0.84927	0.918489
22	0.832549	0.788174	0.643747	0.799581	0.777119	0.768026	0.634907	0.894765	0.907487	0.747827	0.855742	0.793002	0.806773	0.737512	0.900242	0.69569	0.844152	0.930995
24	0.81015	0.768147	0.617831	0.778953	0.735119	0.729503	0.579052	0.900831	0.918352	0.736447	0.838069	0.761414	0.784537	0.702323	0.931737	0.664795	0.843486	0.926028
26	0.782652	0.74439	0.578533	0.76601	0.697469	0.694707	0.531937	0.910923	0.931295	0.720429	0.84385	0.74078	0.76393	0.673603	0.949938	0.635523	0.844395	0.934546
28	0.762864	0.728236	0.550223	0.745334	0.664451	0.662094	0.49057	0.925601	0.943774	0.720623	0.848424	0.717971	0.746683	0.647869	0.973723	0.605797	0.843941	0.933008
30	0.74155	0.715221	0.518213	0.726245	0.635131	0.631992	0.452791	0.944638	0.957578	0.718198	0.855186	0.699455	0.733562	0.62788	0.957814	0.581997	0.849288	0.93671
32	0.724732	0.697422	0.500671	0.72178	0.607487	0.605218	0.418226	0.966021	0.973305	0.706742	0.860619	0.685982	0.724727	0.612653	0.974106	0.562442	0.851267	0.943765
34	0.688335	0.691446	0.471473	0.728157	0.582578	0.579676	0.389042	0.985131	0.986119	0.706023	0.856259	0.676382	0.716943	0.597132	0.98442	0.543692	0.854002	0.943421
36	0.539254	0.684906	0.445189	0.716534	0.560229	0.556703	0.3656	1.00132	1.00249	0.702934	0.853575	0.665974	0.711708	0.583818	0.996605	0.523417	0.861933	0.957662
38	0.539131	0.676381	0.423077	0.710988	0.542882	0.5369	0.347171	1.02098	1.02234	0.715676	0.859973	0.662122	0.707141	0.570816	1.00267	0.509711	0.868261	0.978777
40	0.561885	0.668437	0.402423	0.703704	0.526902	0.518645	0.329454	1.05496	1.04941	0.712047	0.868138	0.653082	0.705836	0.562548	1.03137	0.495643	0.877436	0.984908
42	0.564366	0.700887	0.383558	0.702301	0.510964	0.503423	0.313009	1.08217	1.08749	0.720432	0.884078	0.649192	0.704131	0.550174	1.05353	0.481867	0.889808	0.993761
44	0.540401	0.700585	0.367451	0.694939	0.499256	0.489144	0.300032	1.11515	1.11476	0.71706	0.885611	0.643907	0.703332	0.551886	1.06044	0.471115	0.902398	1.01115
46	0.504584	0.701452	0.35105	0.707022	0.488129	0.479007	0.287939	1.14417	1.14031	0.733847	0.892803	0.64371	0.709451	0.547446	1.06587	0.461017	0.915439	1.04117
48	0.502658	0.698143	0.337449	0.705306	0.478222	0.467454	0.278487	1.1653	1.16681	0.749516	0.900578	0.645362	0.71191	0.545454	1.08194	0.45421	0.928542	1.06791
50	0.477861	0.698144	0.323562	0.708759	0.471587	0.458956	0.270463	1.18859	1.18975	0.759131	0.911478	0.646336	0.719319	0.543925	1.10048	0.443621	0.947474	1.06172
52	0.458873	0.70479	0.311337	0.709418	0.464654	0.450617	0.263826	1.21397	1.21739	0.762904	0.9226	0.653806	0.726365	0.545167	1.1093	0.438422	0.96007	1.08629
54	0.453107	0.707875	0.30053	0.707021	0.458655	0.440774	0.258433	1.23525	1.23488	0.769299	0.925845	0.659259	0.734547	0.547401	1.12121	0.433974	0.971414	1.11134
56	0.457892	0.708993	0.289787	0.709373	0.453887	0.434114	0.253757	1.2566	1.25968	0.779747	0.933686	0.667229	0.73957	0.546952	1.13714	0.427372	0.985932	1.132
58	0.446195	0.711524	0.278102	0.712109	0.449535	0.428952	0.249389	1.27888	1.28375	0.790465	0.939468	0.676294	0.746868	0.550339	1.14734	0.423488	0.999644	1.14088
60	0.435567	0.719545	0.270421	0.713907	0.446418	0.421652	0.245352	1.30234	1.30526	0.797872	0.940229	0.678978	0.756504	0.552101	1.15277	0.418757	1.01205	1.15151
62	0.449417	0.717671	0.262234	0.711172	0.442209	0.417061	0.241937	1.32246	1.32438	0.809878	0.944471	0.68717	0.76414	0.554734	1.17138	0.417616	1.03078	1.1723
64	0.438661	0.723177	0.253968	0.715726	0.439701	0.413407	0.240064	1.34581	1.34625	0.820494	0.951658	0.693338	0.773652	0.558666	1.18274	0.414913	1.04157	1.19055
66	0.459853	0.72687	0.244953	0.716165	0.436612	0.409602	0.237105	1.37328	1.37042	0.831929	0.95906	0.701273	0.779705	0.559235	1.20322	0.414505	1.04969	1.21115
68	0.463646	0.729857	0.238212	0.719723	0.434354	0.405278	0.234815	1.39846	1.40335	0.843082	0.966508	0.7102	0.786711	0.565736	1.20706	0.411571	1.06593	1.22653
70	0.466388	0.731742	0.231444	0.721412	0.431251	0.402451	0.233379	1.413	1.42788	0.856292	0.971068	0.717928	0.795415	0.569977	1.20012	0.409211	1.078	1.2407
72	0.451612	0.738439	0.226236	0.725149	0.430021	0.400161	0.231011	1.43445	1.44875	0.866847	0.975382	0.725309	0.802713	0.57282	1.19359	0.409472	1.09242	1.25169
74	0.444909	0.745205	0.220774	0.727077	0.426931	0.39591	0.229603	1.46576	1.47142	0.878785	0.980212	0.735875	0.812999	0.577027	1.19204	0.408041	1.10835	1.26925
76	0.430097	0.75073	0.2155	0.726955	0.424559	0.392301	0.227833	1.47808	1.48291	0.88378	0.985115	0.74403	0.822432	0.579912	1.1973	0.406874	1.11825	1.28562
78	0.429099	0.753163	0.210526	0.733376	0.419162	0.388553	0.22508	1.50765	1.50348	0.892167	0.99297	0.746955	0.834542	0.585167	1.20278	0.406256	1.12686	1.29746
80	0.446826	0.756446	0.206111	0.736895	0.418623	0.384221	0.223859	1.51929	1.52168	0.900502	1.00244	0.755501	0.840259	0.592371	1.20805	0.405315	1.13542	1.3148
82	0.428161	0.760629	0.202232	0.740305	0.416902	0.37949	0.222195	1.54122	1.55414	0.909409	1.00212	0.762705	0.847283	0.60016	1.21615	0.405765	1.14596	1.32445
84	0.436666	0.765072	0.198125	0.740662	0.415562	0.377142	0.220674	1.56046	1.56521	0.919655	0.995107	0.770761	0.855141	0.604297	1.22408	0.40457	1.16253	1.3381
86	0.406004	0.771421	0.194568	0.741002	0.412789	0.375062	0.218601	1.58663	1.5861	0.925638	1.00694	0.778647	0.862216	0.610632	1.23224	0.404991	1.16534	1.35782
88	0.40093	0.772576	0.191662	0.745991	0.407244	0.371902	0.217606	1.60802	1.60724	0.931926	1.01092	0.78673	0.875103	0.618731	1.23008	0.404758	1.17367	1.36009
90	0.382422	0.779138	0.188985	0.746465	0.406869	0.368693	0.216028	1.61963	1.62824	0.935954	1.02049	0.792188	0.882203	0.620982	1.24513	0.414842	1.18978	1.37047
92	0.373189	0.774032	0.185483	0.748045	0.402185	0.366255	0.214159	1.62769	1.63935	0.937794	1.02609	0.803324	0.890576	0.629704	1.25187	0.416956	1.18944	1.37904
94	0.37043	0.778585	0.182884	0.751337	0.400647	0.362869	0.211244	1.65669	1.66232	0.945237	1.00724	0.814955	0.898563	0.635816	1.25863	0.423196	1.19227	1.3851
96	0.379837	0.781122	0.180677	0.749543	0.396244	0.35925	0.207392	1.6746	1.67441	0.952859	1.01539	0.817806	0.907216	0.642259	1.25463	0.419056	1.19648	1.38863
98	0.37535	0.780813	0.177093	0.753668	0.393099	0.357033	0.205718	1.69849	1.69516	0.963329	1.02916	0.826359	0.917219	0.649496	1.25749	0.420511	1.2021	1.40179
100	0.403433	0.783221	0.175634	0.751774	0.388948	0.355127	0.203902	1.7143	1.70168	0.972579	1.02803	0.832407	0.918567	0.65728	1.24718	0.420631	1.20389	1.40981
102	0.417524	0.785499	0.173335	0.745749	0.38724	0.352415	0.202297	1.74465	1.71559	0.97922	1.03475	0.840732	0.922834	0.661357	1.26975	0.420877	1.20969	1.41659
104	0.42303	0.789206	0.171639	0.753988	0.384866	0.348825	0.201109	1.77656	1.70609	0.986722	1.04076	0.843078	0.934215	0.670743	1.27027	0.425198	1.21405	1.41896
106	0.437459	0.790637	0.169268	0.757358	0.382335	0.346294	0.199677	1.79573	1.74589	0.999231	1.03266	0.855955	0.938022	0.674006	1.26772	0.430715	1.21738	1.42511
108	0.419773	0.796325	0.166441	0.759364	0.382149	0.343894	0.19629	1.8035	1.76541	1.00476	1.03479	0.861893	0.939525	0.682442	1.27691	0.43487	1.20909	1.43354
110	0.433923	0.796891	0.164482	0.756795	0.380095	0.341189	0.195302	1.81755	1.78585	1.01011	1.03928	0.866855	0.943262	0.686951	1.27632	0.437469	1.22449	1.43095
112	0.423103	0.796183	0.163286	0.757717	0.377624	0.339236	0.194472	1.83761	1.80616	1.0147	1.04184	0.87196	0.954752	0.691959	1.28544	0.442229	1.2271	1.42377
114	0.417452	0.802862	0.160691	0.755949	0.376258	0.338862	0.194113	1.84866	1.82151	1.02819	1.03724	0.876638	0.961349	0.696054	1.28868	0.448534	1.23174	1.43448
116	0.464045	0.801799	0.158353	0.754684	0.373271	0.3363	0.191645	1.85629	1.82853	1.0263	1.04005	0.877894	0.966615	0.702368	1.29452	0.454083	1.22608	1.43395
118	0.45017	0.806783	0.156994	0.750103	0.369711	0.335184	0.191887	1.86435	1.83503	1.03224	1.0399	0.883328	0.970929	0.709089	1.30116	0.458828	1.18668	1.43229
120	0.440553	0.806052	0.15565	0.746402	0.369074	0.332512	0.192996	1.87227	1.84546	1.04234	1.03464	0.894607	0.969666	0.710725	1.29568	0.463279	1.18715	1.43127
Figure 6F Tumor killing assay (EGFR CAR NK cells)
Time (hour)	EGFR CAR NK Cells	GFP NK Cells
0	1	1
2	0.960238	0.952666
4	0.903084	0.930368
6	0.85865	0.89421
8	0.851184	0.889707
10	0.841005	0.855219
12	0.832694	0.843035
14	0.841243	0.830448
16	0.839244	0.818923
18	0.81503	0.814524
20	0.814112	0.803794
22	0.795766	0.799015
24	0.803752	0.805337
26	0.795649	0.805064
28	0.785195	0.806686
30	0.78522	0.81631
32	0.780185	0.829451
34	0.767906	0.83666
36	0.766643	0.833946
38	0.764593	0.854092
40	0.759291	0.858987
42	0.763197	0.867946
44	0.757785	0.876377
46	0.752702	0.876217
48	0.746799	0.875008
50	0.734318	0.872897
52	0.733997	0.880501
54	0.732931	0.879082
56	0.729722	0.878292
58	0.716962	0.877551
60	0.711727	0.87999
62	0.700985	0.879196
64	0.690094	0.883713
66	0.687024	0.890321
68	0.68599	0.891209
70	0.676302	0.889352
72	0.673425	0.887852
74	0.669593	0.890598
76	0.666126	0.894861
78	0.663288	0.898149
80	0.659009	0.895427
82	0.651915	0.895257
84	0.648196	0.894654
86	0.644562	0.89532
88	0.642922	0.89276
90	0.636877	0.888831
92	0.634543	0.891196
94	0.631576	0.890934
96	0.632731	0.890522
98	0.626908	0.890948
100	0.625921	0.892311
102	0.624527	0.891097
104	0.62153	0.889132
106	0.619099	0.886435
108	0.615425	0.886034
110	0.617045	0.884679
112	0.616051	0.885789
114	0.613967	0.88163
116	0.607198	0.880221
118	0.608145	0.877758
120	0.605033	0.875259
122	0.60573	0.868581
124	0.603579	0.86407
126	0.605049	0.85639
128	0.598171	0.852314
130	0.603682	0.852064
132	0.605201	0.850654
134	0.603524	0.847497
136	0.606762	0.842248

## Sheet: Figure S1
Figure S1A Mutation frequency of library upon selection
Position (DNA base)	R0	R2	R5
1	0	0	0
2	0	0	0
3	0	0	0
4	0	1.124	0
5	0	0	0
6	0	0	0
7	0	0	0
8	0	0	0
9	0	0	0
10	0	0	0.302
11	0	0	0
12	0	0	0
13	0	0	0.068
14	0	0	0
15	0	0	0
16	0	0.067	0.079
17	0	0	0
18	0	0.058	0
19	0	0	0
20	0.131	0	0.034
21	0	0.112	0
22	0	0.056	0.067
23	0	0.053	0.063
24	0	0	0
25	0.176	0	0.061
26	0.06	0	0
27	0.056	0	0.029
28	0	0.046	0
29	0	0	0
30	0	0	0
31	0.091	0.039	0.024
32	0	0.039	0
33	0.044	0.038	0
34	0	0	0.023
35	0.043	0.111	0
36	0	0.037	0.023
37	0	0	0
38	0.042	0	0
39	0.041	0.035	0
40	0.079	0	0
41	0	0	0
42	0	0	0
43	0.074	0.031	0
44	0.037	0.062	0
45	0	0.031	0
46	0.037	0	0
47	0	0	0.019
48	0	0	0
49	0.216	0	0.076
50	0	0	0.019
51	0	0	0.018
52	0	0	0
53	0.069	0	0.018
54	0	0.028	0
55	0	0	0
56	0.235	0.055	0.035
57	0.099	0	0
58	0.067	0.054	0.017
59	0.301	0.054	0.034
60	0.264	0	0.085
61	0.23	0	0.034
62	0.222	0.026	0.033
63	0.126	0	0
64	0.061	0	0
65	0.209	0.024	0.047
66	0.089	0.072	0.046
67	0.059	0.121	0.015
68	0.088	0	0.015
69	0.239	0.045	0
70	0.127	0	0
71	0.447	0.06	0.027
72	0.262	0.136	0.053
73	0.047	0.058	0.013
74	0.046	0	0.013
75	0.064	0.017	0.012
76	0.106	0.017	0
77	0.063	0	0.035
78	0.062	0	0
79	0.084	0	0.059
80	0.105	0.035	0
81	0.063	0	0
82	0.161	0.116	0.023
83	0.101	0.017	0
84	0.06	0.05	0.034
85	0.138	0	0.067
86	0.118	0.032	0.011
87	0.095	0.047	0.011
88	0.095	0.047	0
89	0.097	0.032	0.011
90	0.096	0.032	0
91	0.094	0.047	0.022
92	0.113	0	0.011
93	0.094	0.047	0.011
94	0.19	0.016	0.011
95	0.094	0	0.011
96	0.131	0.031	0.011
97	0.093	0	0.011
98	0.149	0	0.022
99	0.092	0.015	0.021
100	0.091	0.075	0.211
101	0.129	0.061	0.032
102	0.164	0	0
103	0.09	0	0
104	0.09	0.015	0
105	0.106	0.074	0.031
106	0.124	0	0.01
107	0.108	0.06	0.042
108	0.105	0.044	0
109	0.088	0.073	0.02
110	0.156	0.072	0.091
111	0.137	0.085	0.04
112	0.085	0	0.02
113	0.102	0.014	0
114	0.102	0.014	0
115	0.101	0.028	0.01
116	0.085	0	0.019
117	0.084	0.028	0
118	0.101	0.014	0.01
119	0.141	0.043	0.03
120	0.086	0.028	0.019
121	0.086	0.056	0.01
122	0.101	0.028	0.01
123	0.099	0.013	0.019
124	0.116	0.027	0.019
125	0.099	0.054	0.028
126	0.116	0.013	0.019
127	0.132	0.133	0.093
128	0.134	0.027	0.038
129	0.098	0.013	0
130	0.131	0.013	0.009
131	0.131	0.013	0.028
132	0.13	0.039	0.037
133	0.196	0.08	0.037
134	0.128	0.039	0
135	0.128	0.013	0.045
136	0.191	0.182	0.081
137	0.159	0.026	0.018
138	0.127	0.052	0.018
139	0.158	0.026	0
140	0.141	0.013	0
141	0.171	0.025	0.018
142	0.123	0.038	0
143	0.218	0.038	0.026
144	0.231	0.013	0
145	0.17	0.025	0
146	0.154	0.013	0
147	0.186	0.151	0.366
148	0.215	0.075	0.026
149	0.197	0.124	0.06
150	1.541	1.4	0.28
151	0.119	0.036	0.077
152	0.296	0.073	0.008
153	0.367	0.254	0
154	0.19	0.06	0
155	0.132	0.012	0
156	0.132	0.012	0.034
157	0.413	0.109	0
158	0.164	0.172	0.035
159	0.222	0.049	0.026
160	0.118	0.317	0.017
161	0.698	0.192	0.017
162	0.232	0.072	0
163	0.145	0.06	0.067
164	0.208	0.049	0.026
165	0.291	0.063	0.009
166	0.199	0.239	0.009
167	0.229	0.063	0
168	0.168	0.114	0.054
169	0.245	0.177	0
170	0.278	0.102	0
171	0.261	0.215	0.045
172	0.787	0.139	0.009
173	0.317	0.289	0.054
174	0.331	0.226	0.009
175	0.229	0.064	0.054
176	0.247	0.182	0.046
177	0.295	0.235	0
178	0.205	0.11	0.009
179	0.388	0.084	0.009
180	0.35	0.218	0.043
181	0.154	0.196	0.049
182	0.252	0.183	0.065
183	0.262	0.283	0.032
184	0.206	0.09	0.024
185	0.274	0.067	0.055
186	0.191	0.2	0
187	0.23	0.077	0.023
188	0.161	0.219	0.038
189	0.215	0.099	0.015
190	0.206	0.068	0.008
191	0.238	0.127	0.008
192	0.25	0.081	0.04
193	0.18	0.08	0.048
194	0.191	0.09	0.016
195	0.23	0.079	0
196	0.726	0.101	0.024
197	0.24	0.112	0
198	0.594	0.088	0.016
199	0.186	0.089	0.008
200	0.172	0.11	0.031
201	0.317	0.078	0.031
202	0.215	0.237	0.008
203	0.148	0.113	0
204	0.269	0.147	0.088
205	0.636	0.148	0.04
206	0.585	0.146	0.024
207	0.321	0.135	0
208	0.577	0.137	0.024
209	0.298	0.098	0.023
210	0.205	0.152	0
211	1.062	0.097	0.015
212	1.004	0.313	0
213	0.472	0.172	0.007
214	0.641	0.084	0.044
215	0.553	0.138	0.03
216	0.596	0.243	0.007
217	0.485	0.096	0.02
218	0.503	0.136	0.034
219	0.813	0.449	0.028
220	0.902	0.425	0.014
221	0.627	0.253	0.021
222	0.599	0.281	0.069
223	0.549	0.287	0.014
224	0.743	0.527	0.147
225	0.736	0.502	0.022
226	1.099	1.628	0.436
227	0.779	0.576	0.15
228	0.526	0.541	0.052
229	0.435	0.106	0
230	0.793	0.297	0.126
231	0.996	0.691	0.044
232	0.781	0.115	0.015
233	0.812	0.233	0.03
234	0.522	0.176	0.029
235	0.605	0.098	0.008
236	0.581	0.107	0
237	0.701	0.275	0.029
238	0.697	0.095	0.037
239	0.764	0.158	0.007
240	0.691	0.455	0.044
241	0.748	0.341	0.045
242	0.867	0.097	0.03
243	0.489	0.309	0.059
244	0.6	0.074	0.044
245	0.62	0.517	0.044
246	0.517	0.399	0.036
247	1.076	0.211	0.044
248	1.179	0.148	0.029
249	0.773	0.247	0.084
250	0.796	0.329	0.076
251	1.106	0.327	0.124
252	0.825	0.347	0.021
253	0.57	0.334	0.063
254	0.833	5.414	82.103
255	0.587	0.59	0.082
256	0.96	0.221	0.027
257	0.818	0.142	0.014
258	0.834	0.512	0.028
259	1.133	0.248	0.028
260	0.818	0.127	0.013
261	0.843	0.442	0.013
262	0.842	0.362	0.034
263	1.001	0.151	0.021
264	0.934	0.505	0.082
265	0.813	0.17	0.028
266	0.718	0.21	0.028
267	0.789	0.309	0.014
268	0.919	1.886	1.396
269	0.707	0.647	0.042
270	0.91	3.612	1.138
271	0.883	0.178	0.027
272	1.073	0.177	0.062
273	0.622	0.268	0.034
274	1.137	0.15	0.007
275	0.656	0.13	0.034
276	0.85	0.12	0.062
277	0.626	0.187	0.02
278	1.112	0.145	0.02
279	0.77	0.381	0.136
280	0.843	0.376	0.04
281	0.774	0.157	0.034
282	0.857	0.413	0.04
283	1.004	0.135	0.04
284	0.938	0.133	0.013
285	0.779	0.351	0.343
286	1.017	0.171	0.02
287	1.002	0.341	0.231
288	1.12	0.325	0.033
289	0.756	0.121	0.006
290	0.936	0.15	0.007
291	0.675	0.222	0.013
292	0.979	0.159	0.02
293	0.91	0.584	0.125
294	0.598	0.222	0.02
295	0.741	3.751	1.592
296	0.771	0.193	0.039
297	0.691	0.349	0.026
298	0.968	0.102	0.026
299	0.858	0.141	0.007
300	0.729	0.381	0.034
301	0.695	0.126	0.021
302	0.866	0.106	0.02
303	0.788	0.461	0.041
304	0.95	1.754	0.809
305	0.47	0.834	0.169
306	0.479	0.353	0.04
307	1	0.377	0.013
308	0.695	0.225	0.007
309	0.633	0.252	0.254
310	1.363	0.606	0.039
311	1.02	0.143	0.027
312	0.935	0.414	0.06
313	1.069	0.383	0.142
314	0.962	0.134	0.02
315	0.815	0.453	0.133
316	1.108	0.756	0.074
317	0.936	0.386	0.007
318	0.645	0.276	0.02
319	1.075	0.344	0.034
320	0.862	0.644	0.215
321	0.511	0.244	0.007
322	0.779	0.393	0.068
323	0.973	0.33	0.054
324	0.735	0.594	0.034
325	0.973	0.225	0.047
326	0.673	0.168	0.033
327	0.884	0.791	0.255
328	0.781	0.391	0.027
329	0.976	0.23	0.02
330	1.064	0.767	0.261
331	0.695	0.116	0.025
332	0.829	0.151	0.031
333	1.164	0.423	0.025
334	0.86	0.144	0.019
335	0.956	0.314	0.164
336	0.863	0.238	0.012
337	1.022	0.553	0.038
338	1.191	0.22	0.027
339	0.727	0.504	0.049
340	0.974	0.16	0.007
341	0.806	0.21	0.007
342	0.635	0.315	0.064
343	0.76	0.138	0.014
344	0.893	0.111	0.022
345	0.786	0.412	0.072
346	1.02	0.494	0.44
347	0.841	0.714	0.077
348	0.89	0.538	0.077
349	0.723	0.727	0.064
350	0.742	0.459	0.07
351	0.805	0.703	0.099
352	0.774	0.137	0.007
353	1.073	0.167	0.028
354	0.785	0.351	0.056
355	0.668	0.175	0.007
356	1.218	0.57	0.058
357	0.654	0.477	0
358	0.88	0.178	0.014
359	0.885	0.396	0.029
360	0.695	0.582	0.057
361	0.744	0.129	0
362	0.76	0.189	0.007
363	0.773	0.408	0.043
364	1.513	0.3	0.058
365	0.856	0.237	0.042
366	0.743	0.452	0.08
367	0.805	0.277	0.075
368	0.661	0.301	0.229
369	0.882	0.425	0.047
370	1.261	0.452	0.063
371	1.016	0.75	0.078
372	0.826	0.438	0.114
373	0.83	0.393	0.035
374	0.828	0.302	0.056
375	0.711	0.282	0.036
376	0.627	0.423	0.014
377	1.152	0.529	0.057
378	0.656	0.43	0.028
379	0.802	0.403	0.121
380	0.608	0.176	0.021
381	0.759	0.367	0.055
382	1	0.277	0.077
383	1.328	0.345	0.042
384	0.886	0.633	0.077
385	0.654	0.27	0.028
386	0.821	0.607	0.114
387	0.847	0.354	0.05
388	1.189	0.357	0.065
389	0.795	0.458	0.029
390	0.801	0.34	0
391	1.033	0.584	0.074
392	0.745	0.451	0.079
393	1.085	0.66	0.115
394	1.068	0.356	0.092
395	1.638	0.713	0.256
396	1.256	0.83	0.185
397	1.018	0.248	0.071
398	1.172	0.726	0.057
399	0.638	0.407	0.036
400	0.723	0.28	0.029
401	0.869	0.34	0.007
402	0.725	0.613	0.073
403	0.995	0.6	0.11
404	0.662	0.406	0.066
405	0.966	0.613	0.097
406	0.943	0.225	0.052
407	0.804	0.309	0.03
408	0.777	0.372	0.06
409	0.57	0.122	0.007
410	0.634	0.225	0.007
411	0.727	0.329	0.007
412	1.094	0.206	0.03
413	0.936	0.481	0.022
414	1.295	0.549	0.073
415	0.714	0.172	0.022
416	0.891	0.141	0.073
417	0.776	0.319	0.172
418	1.164	0.133	0.007
419	1.511	0.167	0.045
420	0.842	0.283	0.022
421	0.92	0.19	0.043
422	0.84	0.13	0.05
423	0.894	0.127	0.035
424	0.908	0.129	0.063
425	0.868	0.247	0.042
426	1.128	0.338	0.041
427	0.961	0.126	0.021
428	1.021	0.154	0.014
429	1.045	0.632	0.064
430	0.96	0.673	0.029
431	0.814	0.122	0
432	1.128	0.706	0.03
433	0.999	0.144	0.03
434	0.788	0.987	0.152
435	0.784	0.3	0.022
436	1.206	0.254	0.046
437	1.178	0.16	0.038
438	1.358	0.294	0.076
439	0.877	0.098	0.008
440	1.02	0.119	0.039
441	0.979	0.489	0.062
442	0.882	2.126	0.618
443	0.755	1.19	0.126
444	0.784	0.338	0.054
445	0.772	0.176	0.024
446	0.892	0.152	0.039
447	0.782	0.392	0.116
448	1.06	0.237	0.077
449	0.931	0.097	0.008
450	0.841	0.438	0.015
451	1.264	0.128	0.023
452	1.168	0.181	0.015
453	0.875	0.202	0.008
454	0.673	0.128	0.023
455	0.91	0.119	0.008
456	0.572	0.109	0.016
457	0.968	0.451	0.008
458	1.369	0.144	0.04
459	1.066	0.36	0.126
460	1.081	0.108	0
461	0.798	0.097	0.023
462	0.761	0.559	0.054
463	1.426	0.129	0.054
464	1.285	0.109	0.023
465	0.79	0.365	0.03
466	0.927	0.148	0.038
467	0.772	0.136	0.068
468	1.113	0.58	0.075
469	1.062	0.286	0.076
470	1.023	0.128	0.054
471	0.989	0.245	0.03
472	1.082	0.204	0.023
473	0.998	0.178	0.023
474	0.851	0.47	0.07
475	0.739	0.119	0.008
476	1.235	0.12	0.008
477	0.799	0.292	0.031
478	0.979	0.692	0.097
479	1.122	0.193	0.024
480	0.578	0.182	0.106
481	1.009	0.128	0.066
482	0.688	0.163	0.025
483	0.546	0.173	0.066
484	0.67	0.199	0.067
485	0.684	0.211	0.034
486	0.763	0.522	0.052
487	0.651	0.166	0.051
488	0.745	0.324	0.052
489	0.543	0.192	0.035
490	0.528	0.467	0.035
491	0.561	0.179	0.009
492	0.856	0.521	0.096
493	0.779	0.208	0.097
494	0.825	0.158	0.035
495	0.674	0.375	0.078
496	0.55	0.169	0.052
497	0.756	0.111	0.018
498	0.688	0.283	0.041
499	1.122	0.16	0.025
500	1.384	0.5	0.091
501	0.927	0.626	0.041
502	0.833	0.191	0.016
503	1.164	0.49	0.108
504	1.022	0.383	0.066
505	0.794	0.36	0.041
506	0.95	0.566	0.048
507	1.188	0.728	0.042
508	0.846	0.359	0.109
509	0.824	0.419	0.025
510	1.049	0.615	0.057
511	0.743	0.434	0.025
512	1.06	0.556	0.065
513	0.85	0.557	0.175
514	0.965	0.339	0.043
515	1.243	0.504	0.143
516	0.912	0.496	0.008
517	0.904	0.42	0.057
518	0.979	0.219	0.065
519	0.831	0.254	0.032
520	0.755	0.449	0.032
521	0.915	0.218	0.092
522	0.744	0.302	0.04
523	1.135	0.973	0.514
524	1.105	0.615	0.132
525	0.939	0.473	0.123
526	0.908	0.466	0.049
527	0.896	0.339	0.033
528	0.968	0.428	0.1
529	0.826	0.496	0.051
530	0.69	0.623	0.075
531	0.702	0.396	0.076
532	1.105	0.273	0.025
533	0.838	0.307	0.102
534	0.796	0.591	0.075
535	1.061	0.178	0.017
536	1.022	0.166	0.041
537	0.77	1.435	0.237
538	1.139	0.193	0.017
539	1.014	0.976	0.16
540	0.631	0.375	0.016
541	0.961	0.485	0.057
542	0.858	0.429	0.51
543	0.903	0.459	0.058
544	0.627	0.397	0.059
545	0.772	0.544	0.017
546	0.688	0.391	0.128
547	0.966	0.503	0.227
548	0.633	0.155	0.025
549	0.775	0.306	0.041
550	1.162	0.344	0.065
551	1.513	0.344	0.154
552	1.136	0.627	0.056
553	0.812	0.255	0.064
554	1.154	0.555	0.153
555	1.186	0.54	0.28
556	1.098	0.479	0.073
557	1.217	0.22	0.032
558	0.746	0.327	0.032
559	1.043	0.5	0.08
560	3.474	1.373	0.205
561	1.206	0.547	0.18
562	4.008	1.497	0.18
563	1.492	0.451	0.109
564	1.094	0.574	0.14
565	0.785	0.16	0.047
566	0.95	0.286	0.024
567	0.721	0.436	0.047
568	3.206	1.393	0.205
569	3.265	1.414	0.186
570	0.667	0.593	0.039
571	3.39	1.429	0.205
572	0.968	0.345	0.11
573	3.651	1.493	0.189
574	1.323	0.744	0.094
575	3.47	1.673	0.237
576	0.847	0.466	0.079
577	1.105	0.451	0.094
578	3.945	1.398	0.2
579	1.063	0.359	0.039
580	1.132	0.21	0.039
581	1.142	0.191	0.031
582	0.789	0.364	0.077
583	3.521	1.252	0.188
584	1.004	0.162	0.04
585	1.119	0.324	0.038
586	1.065	0.207	0.046
587	3.311	1.231	0.19
588	1.13	0.666	0.054
589	3.457	1.316	0.262
590	1.078	0.531	0.07
591	3.087	1.376	0.185
592	0.861	0.326	0.085
593	0.946	0.591	0.054
594	0.954	0.652	0.159
595	0.821	0.272	0.04
596	0.809	0.604	0.064
597	0.861	0.352	0.032
598	1.133	0.281	0.032
599	1.031	0.324	0.032
600	0.89	0.312	0.095
601	1.24	0.208	0.024
602	1.149	0.21	0.04
603	0.825	0.238	0.031
604	0.871	0.19	0.032
605	0.999	0.705	0.071
606	0.811	0.312	0.046
607	1.171	0.364	0.039
608	1.253	0.257	0.031
609	0.909	0.358	0.031
610	0.888	0.436	0.061
611	1.295	0.87	0.084
612	1.083	0.439	0.054
613	0.959	0.285	0.06
614	1.043	0.29	0.067
615	1.085	0.718	0.086
616	1.208	0.332	0.077
617	0.805	0.253	0.054
618	0.992	0.722	0.091
619	1.118	0.279	0.068
620	0.885	0.193	0.046
621	1.296	0.553	0.075
622	1.154	0.574	0.068
623	0.992	0.251	0.061
624	1.023	0.492	0.066
625	1.442	0.228	0.06
626	1.568	0.601	0.06
627	0.838	0.334	0.068
628	1.056	0.501	0.234
629	1.176	0.563	0.113
630	1.032	0.703	0.076
631	0.983	0.289	0.076
632	1.029	0.381	0.075
633	1.171	0.616	0.145
634	1.08	0.496	0.307
635	0.834	0.325	0.047
636	1.142	0.704	0.092
637	0.837	0.265	0.046
638	0.95	0.206	0.046
639	1.035	0.55	0.074
640	0.99	0.272	0.067
641	1.555	0.675	0.155
642	0.941	0.449	0.066
643	1.309	0.475	0.103
644	1.241	0.69	0.345
645	1.049	0.752	0.117
646	0.812	0.498	0.082
647	1.049	0.242	0.074
648	0.866	0.588	0.053
649	1.041	0.35	0.09
650	0.864	0.625	0.12
651	0.891	0.524	0.239
652	1.3	0.744	0.383
653	0.942	0.43	0.159
654	1.139	0.646	0.117
655	1.062	0.419	0.103
656	1.187	0.441	0.067
657	0.933	0.444	0.126
658	0.972	0.297	0.072
659	0.933	0.29	0.058
660	0.967	0.409	0.164
661	0.934	0.762	0.108
662	1.231	0.353	0.109
663	1.125	0.749	0.226
664	1.489	0.691	0.124
665	1.195	0.639	0.151
666	1.198	0.496	0.077
667	1.538	0.611	0.128
668	1.565	0.949	0.079
669	1.342	0.626	0.137
670	1.482	0.279	0.082
671	1.029	0.249	0.103
672	1.151	0.237	0.068
673	1.425	0.391	0.168
674	1.214	0.309	0.054
675	1.064	0.573	0.092
676	1.085	0.715	0.061
677	1.227	0.448	0.068
678	1.011	0.38	0.074
679	1.743	0.273	0.082
680	1.364	0.367	0.09
681	0.961	0.498	0.112
682	0.767	0.242	0.111
683	1.177	0.265	0.088
684	1.321	0.719	0.103
685	1.272	0.711	0.111
686	1.249	0.592	0.143
687	0.837	0.521	0.107
688	0.759	0.303	0.084
689	0.883	0.336	0.093
690	0.939	0.367	0.076
691	1.204	0.246	0.069
692	1.076	0.226	0.09
693	0.852	0.396	0.059
694	1.134	0.746	0.117
695	1.579	0.314	0.11
696	1.076	0.54	0.095
697	1.983	0.621	0.155
698	1.779	0.603	0.139
699	1.668	0.616	0.162
700	1.881	0.3	0.096
701	1.96	0.612	0.141
702	1.785	0.558	0.102
703	1.508	0.237	0.066
704	1.812	0.281	0.102
705	1.725	0.455	0.16
706	1.805	0.87	0.398
707	2.14	0.878	0.169
708	1.856	0.807	0.107
709	1.945	0.266	0.086
710	2.126	0.261	0.065
711	1.643	0.383	0.094
712	1.596	0.24	0.081
713	1.659	0.292	0.088
714	1.504	0.588	0.455
715	1.582	0.828	0.255
716	1.498	0.449	0.111
717	1.677	0.501	0.344
718	1.729	0.703	0.176
719	1.493	0.275	0.093
720	1.459	0.474	0.1
721	1.633	1.2	0.151
722	1.653	2.888	0.674
723	1.723	0.621	0.164
724	1.661	0.482	0.07
725	1.749	0.419	0.093
726	1.609	0.7	0.144
727	1.427	0.687	0.115
728	1.951	1.151	0.283
729	1.39	0.425	0.093
730	1.788	0.601	0.099
731	1.651	0.63	0.107
732	1.736	0.689	0.339
733	1.508	0.591	0.087
734	1.644	0.554	0.149
735	1.585	0.576	0.084
736	1.703	0.428	0.14
737	1.916	0.458	0.364
738	1.507	0.449	0.091
739	1.702	0.628	0.195
740	1.771	0.621	0.105
741	2.095	0.927	0.673
742	1.71	0.606	0.143
743	1.813	0.544	0.069
744	1.572	0.583	0.277
745	1.757	0.904	0.326
746	1.917	0.917	0.167
747	1.799	0.59	0.103
748	1.701	0.427	0.11
749	2.096	0.42	0.122
750	1.974	0.85	0.192
751	1.838	0.329	0.114
752	2.065	0.821	0.114
753	1.92	0.66	0.081
754	1.627	0.377	0.063
755	1.637	0.34	0.081
756	1.729	0.45	0.057
757	2.133	0.373	0.128
758	1.981	1.145	0.258
759	1.718	0.596	0.141
760	1.617	1.41	0.398
761	1.602	0.226	0.057
762	1.844	0.413	0.115
763	1.601	0.39	0.113
764	2.123	0.235	0.108
765	1.817	0.486	0.106
766	1.758	0.315	0.099
767	1.613	0.317	0.066
768	1.867	0.711	0.093
769	1.799	0.394	0.086
770	2.036	0.606	0.128
771	1.883	0.871	0.21
772	1.638	0.322	0.108
773	1.453	0.286	0.069
774	1.719	0.496	0.12
775	1.744	0.258	0.092
776	1.565	0.256	0.091
777	1.841	0.549	0.096
778	1.784	0.701	0.273
779	1.554	0.468	0.149
780	1.807	0.791	0.099
781	1.687	0.664	0.144
782	1.816	0.507	0.124
783	1.667	0.497	0.123
784	1.702	0.627	0.096
785	1.92	0.261	0.084
786	1.538	0.504	0.167
787	1.732	0.305	0.073
788	1.612	0.264	0.067
789	1.739	0.498	0.125
790	1.708	0.368	0.072
791	1.59	0.327	0.097
792	1.609	0.646	0.141
793	1.576	0.558	0.089
794	1.975	0.592	0.089
795	1.888	0.742	0.093
796	1.804	0.557	0.13
797	2.019	0.322	0.066
798	2.009	0.743	0.097
799	1.821	0.246	0.081
800	1.642	0.254	0.076
801	2.004	0.716	0.182
802	1.603	0.477	0.072
803	2.041	0.408	0.095
804	1.708	0.677	0.177
805	1.576	1.196	0.117
806	1.951	0.257	0.095
807	1.502	0.486	0.095
808	1.663	0.794	0.13
809	1.651	0.596	0.085
810	1.649	0.482	0.085
811	1.824	0.452	0.085
812	1.837	0.25	0.063
813	1.451	0.361	0.058
814	1.742	0.49	0.064
815	2.053	0.775	0.156
816	1.615	0.615	0.093
817	1.882	0.543	0.163
818	1.906	0.484	0.163
819	1.454	0.515	0.082
820	1.738	0.365	0.065
821	1.617	0.351	0.101
822	1.464	0.517	0.082
823	1.73	0.605	0.171
824	1.44	0.37	0.07
825	1.741	0.649	0.128
826	1.678	0.396	0.07
827	2.116	0.424	0.211
828	1.888	0.625	0.165
829	1.838	0.513	0.058
830	1.685	0.6	0.098
831	2.236	1.117	0.186
832	1.47	0.266	0.052
833	1.66	0.469	0.094
834	1.779	0.633	0.152
835	1.748	0.466	0.096
836	1.656	0.285	0.057
837	1.529	0.49	0.078
838	1.882	0.831	0.124
839	1.785	0.857	0.238
840	1.542	0.421	0.057
841	1.503	0.428	0.063
842	1.752	0.436	0.075
843	1.689	0.493	0.143
844	1.63	0.533	0.077
845	1.522	0.338	0.064
846	1.664	0.799	0.076
847	1.964	0.888	0.243
848	2.035	0.454	0.117
849	1.622	0.576	0.105
850	1.499	0.277	0.105
851	1.616	0.462	0.064
852	1.804	0.682	0.065
853	1.842	0.784	0.155
854	1.534	0.541	0.112
855	1.675	0.82	0.259
856	1.831	0.348	0.104
857	1.719	0.543	0.111
858	1.647	0.571	0.073
859	1.719	0.429	0.104
860	2.101	0.944	0.146
861	1.704	0.43	0.071
862	1.638	0.552	0.308
863	1.844	0.305	0.059
864	1.723	0.671	0.103
865	1.597	0.346	0.121
866	1.678	1.454	0.31
867	1.728	0.645	0.12
868	1.792	0.738	0.093
869	2.309	0.49	0.122
870	1.694	0.572	0.054
871	1.821	0.298	0.066
872	1.949	0.471	0.084
873	1.478	0.406	0.095
874	1.695	0.316	0.067
875	1.959	0.471	0.092
876	1.569	0.523	0.084
877	1.593	0.312	0.065
878	1.957	0.302	0.058
879	1.56	0.55	0.1
880	1.516	0.271	0.09
881	1.806	0.346	0.082
882	1.964	0.489	0.146
883	1.651	0.299	0.051
884	2.114	0.314	0.068
885	1.553	0.419	0.058
886	2.055	0.271	0.067
887	1.78	0.313	0.061
888	1.613	0.48	0.068
889	1.441	0.244	0.086
890	1.513	0.298	0.057
891	1.552	0.319	0.056
892	1.783	0.26	0.07
893	1.809	0.268	0.064
894	1.643	0.327	0.074
895	1.834	0.343	0.156
896	1.793	0.272	0.074
897	1.509	0.351	0.186
898	2.107	0.533	0.135
899	1.715	0.518	0.089
900	1.645	0.498	0.118
901	1.451	0.285	0.065
902	1.57	0.279	0.072
903	1.694	0.669	0.105
904	1.58	0.365	0.055
905	1.753	0.702	0.094
906	1.646	0.526	0.111
907	1.748	0.629	0.086
908	1.868	0.501	0.086
909	1.732	0.603	0.085
910	1.701	0.272	0.086
911	1.601	0.331	0.106
912	1.583	0.588	0.162
913	1.709	0.267	0.063
914	1.681	0.405	0.082
915	1.484	0.361	0.056
916	1.702	0.335	0.076
917	1.433	0.278	0.075
918	1.495	0.461	0.1
919	1.673	0.273	0.086
920	1.754	0.257	0.099
921	1.51	0.382	0.092
922	1.498	0.782	0.12
923	2.052	0.258	0.068
924	1.939	0.778	0.247
925	1.777	0.282	0.08
926	1.744	0.285	0.075
927	1.741	0.539	0.073
928	1.533	0.263	0.076
929	1.761	0.306	0.068
930	1.467	0.63	0.212
931	1.757	0.622	0.103
932	1.944	0.328	0.088
933	1.581	0.739	0.138
934	1.637	0.275	0.064
935	1.472	0.273	0.069
936	2.054	0.675	0.106
937	2.088	0.33	0.096
938	1.484	0.295	0.076
939	1.457	0.261	0.071
940	1.537	0.301	0.054
941	1.638	0.641	0.18
942	1.77	0.76	0.42
943	1.82	0.484	0.078
944	1.605	0.35	0.115
945	1.372	0.446	0.146
946	1.507	0.7	0.093
947	1.922	0.252	0.061
948	1.494	0.525	0.141
949	1.982	0.289	0.063
950	1.691	0.27	0.05
951	1.404	0.327	0.069
952	1.654	0.309	0.128
953	1.526	0.446	0.11
954	1.606	0.597	0.232
955	1.482	0.52	0.18
956	1.727	0.428	0.069
957	1.625	0.62	0.192
958	1.683	0.411	0.115
959	1.845	0.511	0.102
960	1.448	0.437	0.071
961	1.345	0.224	0.07
962	1.449	0.249	0.063
963	1.529	0.41	0.077
964	1.504	0.636	0.132
965	2.245	1.078	0.128
966	1.559	0.539	0.107
967	1.73	0.397	0.082
968	1.712	0.767	0.082
969	1.491	0.506	0.064
970	1.861	0.505	0.086
971	1.874	0.692	0.092
972	1.427	0.609	0.073
973	1.398	0.398	0.063
974	1.721	0.262	0.078
975	1.688	0.744	0.18
976	1.845	0.604	0.096
977	1.773	0.459	0.107
978	1.398	0.63	0.158
979	1.683	0.284	0.081
980	1.69	0.269	0.049
981	1.531	0.358	0.071
982	1.739	0.298	0.049
983	1.953	0.314	0.06
984	1.496	0.459	0.141
985	1.61	0.581	0.077
986	1.812	0.27	0.067
987	1.334	0.351	0.061
988	1.564	0.261	0.072
989	1.481	0.32	0.05
990	1.529	0.473	0.137
991	1.592	0.267	0.05
992	1.686	0.276	0.072
993	1.621	0.69	0.156
994	1.463	1.004	0.512
995	1.592	2.009	0.738
996	1.748	0.756	0.138
997	1.607	0.279	0.044
998	1.492	0.242	0.077
999	1.579	0.572	0.072
1000	1.483	0.534	0.199
1001	1.715	0.763	0.078
1002	1.473	0.397	0.172
1003	1.497	0.459	0.065
1004	1.621	0.237	0.065
1005	1.339	0.499	0.122
1006	1.992	0.284	0.074
1007	1.542	0.232	0.053
1008	1.668	0.466	0.069
1009	1.398	0.254	0.058
1010	1.416	0.367	0.177
1011	1.713	0.401	0.086
1012	1.742	0.559	0.104
1013	1.882	0.299	0.061
1014	1.631	0.628	0.112
1015	1.526	0.234	0.067
1016	1.539	0.323	0.062
1017	1.369	0.41	0.078
1018	1.766	0.236	0.072
1019	1.978	0.407	0.066
1020	1.361	0.274	0.061
1021	1.366	0.225	0.051
1022	1.508	0.314	0.056
1023	1.542	0.436	0.136
1024	1.769	0.663	0.147
1025	1.824	3.538	0.936
1026	1.458	0.439	0.078
1027	1.403	0.609	0.09
1028	1.602	0.356	0.073
1029	1.203	0.319	0.051
1030	1.581	1.37	0.398
1031	1.85	1.162	0.12
1032	1.579	0.571	0.052
1033	1.644	0.514	0.117
1034	1.68	1.326	0.269
1035	1.378	0.402	0.071
1036	1.469	0.844	0.135
1037	1.566	0.554	0.083
1038	1.382	0.647	0.187
1039	1.402	0.349	0.056
1040	1.775	0.657	0.121
1041	1.585	0.576	0.12
1042	1.599	0.218	0.067
1043	1.787	0.387	0.14
1044	1.599	0.431	0.057
1045	1.595	0.267	0.068
1046	1.525	0.491	0.13
1047	1.497	0.316	0.068
1048	1.553	0.678	0.094
1049	1.683	0.788	0.072
1050	1.627	0.459	0.095
1051	1.582	0.222	0.071
1052	1.323	0.245	0.059
1053	1.695	0.441	0.077
1054	1.427	0.25	0.047
1055	1.871	0.516	0.082
1056	1.453	0.899	0.155
1057	1.487	0.244	0.058
1058	1.783	0.701	0.063
1059	1.369	0.31	0.075
1060	1.427	0.38	0.064
1061	1.637	0.21	0.047
1062	1.461	0.209	0.047
1063	1.839	0.682	0.1
1064	1.735	0.256	0.047
1065	1.371	0.534	0.081
1066	1.553	0.198	0.075
1067	1.787	0.256	0.08
1068	1.445	0.443	0.103
1069	1.788	0.233	0.057
1070	1.807	0.351	0.081
1071	1.349	0.243	0.058
1072	1.447	0.205	0.058
1073	1.573	0.983	0.163
1074	1.49	0.475	0.101
1075	1.389	0.412	0.32
1076	1.777	0.288	0.09
1077	1.381	0.316	0.071
1078	1.632	0.253	0.059
1079	1.437	0.487	0.053
1080	1.344	0.525	0.142
1081	1.365	0.226	0.062
1082	1.523	0.199	0.051
1083	1.459	0.408	0.106
1084	1.409	0.278	0.093
1085	1.753	0.652	0.086
1086	1.385	0.317	0.073
1087	1.514	0.377	0.118
1088	1.649	0.842	0.203
1089	1.576	0.63	0.1
1090	1.356	0.247	0.048
1091	1.483	0.254	0.064
1092	1.416	0.601	0.083
1093	1.388	0.21	0.077
1094	1.511	0.211	0.071
1095	1.664	4.451	81.371
1096	1.234	0.213	0.032
1097	1.603	0.223	0.055
1098	1.474	0.487	0.178
1099	1.549	0.27	0.096
1100	1.516	0.235	0.039
1101	1.65	0.774	0.065
1102	1.438	0.243	0.059
1103	1.621	0.283	0.046
1104	1.408	0.442	0.039
1105	1.387	0.502	0.086
1106	1.612	0.345	0.039
1107	2.78	1.181	0.2
1108	1.631	0.518	0.083
1109	1.762	0.355	0.059
1110	1.506	0.574	0.11
1111	1.53	0.311	0.076
1112	1.835	0.358	0.066
1113	1.64	0.603	0.139
1114	1.315	0.232	0.044
1115	1.966	0.831	0.212
1116	1.542	0.566	0.067
1117	1.532	0.274	0.057
1118	1.504	0.213	0.058
1119	1.488	0.409	0.109
1120	1.479	0.358	0.075
1121	1.573	0.221	0.039
1122	1.652	0.462	0.096
1123	1.632	0.21	0.058
1124	1.38	0.397	0.095
1125	1.944	0.837	0.145
1126	1.507	0.6	0.115
1127	1.491	0.311	0.077
1128	1.45	0.719	0.102
1129	1.522	0.325	0.071
1130	1.579	0.362	0.057
1131	1.589	0.407	0.084
1132	1.603	0.397	0.051
1133	1.662	0.252	0.045
1134	1.283	0.359	0.104
1135	1.582	0.187	0.032
1136	1.467	0.17	0.077
1137	1.444	0.385	0.038
1138	1.374	0.498	0.045
1139	1.517	0.436	0.033
1140	1.544	0.613	0.09
1141	1.669	0.509	0.122
1142	1.77	0.228	0.058
1143	1.548	0.451	0.065
1144	1.358	0.416	0.038
1145	1.765	0.344	0.065
1146	1.317	0.329	0.064
1147	1.701	0.596	0.11
1148	1.583	0.525	0.083
1149	1.432	0.796	0.171
1150	1.442	0.426	0.157
1151	1.67	0.95	0.089
1152	1.72	0.706	0.044
1153	1.507	0.424	0.05
1154	1.418	0.504	0.089
1155	1.58	0.397	0.07
1156	1.489	0.441	0.032
1157	1.977	0.295	0.033
1158	1.45	0.455	0.045
1159	1.687	0.429	0.039
1160	1.462	0.183	0.02
1161	1.938	0.704	0.11
1162	1.632	0.52	0.117
1163	1.428	0.463	0.058
1164	1.631	0.57	0.173
1165	1.331	0.204	0.026
1166	1.527	0.275	0.051
1167	1.86	0.547	0.156
1168	1.545	0.243	0.096
1169	1.368	0.182	0.044
1170	1.636	0.602	0.05
1171	1.574	0.326	0.025
1172	2.074	0.502	0.081
1173	1.424	0.472	0.025
1174	1.543	0.392	0.05
1175	1.593	0.569	0.019
1176	1.592	0.453	0.16
1177	1.721	0.535	0.082
1178	1.663	0.233	0.032
1179	1.508	0.597	0.032
1180	1.645	0.479	0.108
1181	1.852	0.285	0.038
1182	1.507	0.505	0.076
1183	1.778	0.324	0.045
1184	1.551	0.191	0.051
1185	1.419	0.528	0.032
1186	1.584	0.495	0.077
1187	1.684	0.326	0.057
1188	1.567	0.682	0.159
1189	1.436	0.441	0.025
1190	1.61	0.168	0.04
1191	1.26	0.546	0.055
1192	1.76	0.764	0.13
1193	1.637	0.506	0.041
1194	1.414	0.405	0.061
1195	1.576	0.425	0.081
1196	1.386	0.508	0.071
1197	1.838	0.716	0.117
1198	1.615	0.188	0.026
1199	1.638	0.228	0.032
1200	1.728	0.39	0.13
1201	1.273	0.272	0.019
1202	1.494	0.381	0.079
1203	1.587	0.634	0.217
1204	1.202	0.157	0.046
1205	1.286	0.277	0.021
1206	1.357	0.401	0.069
1207	1.442	0.705	0.172
1208	1.383	0.315	0.048
1209	1.874	0.606	0.075
1210	1.338	0.321	0.047
1211	1.7	0.203	0.041
1212	1.902	0.708	0.067
1213	1.356	0.192	0.034
1214	2.289	0.58	0.101
1215	1.364	0.395	0.034
1216	1.504	0.215	0.076
1217	1.646	0.169	0.028
1218	1.09	0.543	0.048
1219	1.387	0.302	0.08
1220	1.637	0.275	0.034
1221	1.332	0.436	0.04
1222	2.04	0.229	0.027
1223	1.468	0.25	0.061
1224	1.162	0.223	0.061
1225	1.179	0.204	0.034
1226	1.287	0.225	0.027
1227	1.416	0.428	0.02
1228	1.431	0.346	0.021
1229	1.526	0.329	0.057
1230	1.258	0.291	0.136
1231	1.407	0.28	0.028
1232	1.562	0.184	0.028
1233	1.189	0.399	0.042
1234	1.279	0.177	0.046
1235	1.655	0.216	0.03
1236	1.205	0.25	0.038
1237	1.188	0.222	0.029
1238	1.297	0.437	0.01
1239	1.082	0.554	0.125
1240	1.626	0.883	0.02
1241	1.315	0.731	0.097
1242	1.642	0.825	0.184
1243	1.529	0.253	0.05
1244	1.316	0.123	0.021
1245	1.159	0.191	0.028
1246	1.221	0.136	0.018
1247	1.46	0.208	0.036
1248	1.156	0.192	0.02
1249	1.518	0.498	0.057
1250	1.069	0.209	0.009
1251	1.176	0.332	0.037
1252	1.282	12.229	6.071
1253	1.168	0.195	0.017
1254	1.248	4.389	1.666
1255	1.692	0.302	0.009
1256	1.388	0.114	0.026
1257	1.059	0.308	0.055
1258	2.966	0.737	0.123
1259	1.339	0.148	0.057
1260	1.429	0.562	0.009
1261	1.624	0.194	0.04
1262	1.415	0.264	0.057
1263	1.058	0.221	0.065
1264	1.555	1.474	0.162
1265	1.209	0.172	0.009
1266	1.386	0.534	0.087
1267	1.466	0.278	0.048
1268	2.301	0.307	0.01
1269	1.165	0.381	0.009
1270	1.295	0.119	0
1271	1.166	0.129	0.034
1272	1.236	0.566	0.092
1273	1.329	0.693	0.083
1274	1.822	0.125	0.018
1275	1.263	0.959	2.719
1276	1.409	0.129	0.017
1277	1.27	0.148	0
1278	1.098	0.351	0.035
1279	1.308	0.166	0.017
1280	1.094	0.472	0.035
1281	1.606	0.537	0.052
1282	1.455	0.194	0.025
1283	1.328	0.254	0.072
1284	1.348	0.554	0.179
1285	1.133	0.247	0.035
1286	1.223	0.155	0.027
1287	1.136	0.504	0.14
1288	1.263	0.631	0.073
1289	1.294	0.302	0.035
1290	1.247	0.492	0.009
1291	1.49	0.519	0.071
1292	1.301	0.332	0.017
1293	1.221	1.493	0.359
1294	1.187	0.945	0.289
1295	1.164	0.602	0.192
1296	1.435	0.821	0.192
1297	1.106	0.277	0
1298	1.335	0.234	0.083
1299	1.432	0.878	0.139
1300	0.3	0.19	0.042
1301	0.611	0.424	0.119
1302	0.488	0.583	0.042
1303	0.459	0.111	0
1304	0.298	0.177	0.05
1305	0.243	0.2	0.008
1306	0.359	0.124	0.008
1307	0.149	0.111	0.008
1308	0.336	0.231	0.041
1309	0.231	0.165	0.041
1310	0.198	0.214	0.04
1311	0.439	0.217	0.024
1312	0.352	0.328	0.008
1313	0.257	0.209	0.016
1314	0.244	0.176	0
1315	0.164	0.144	0.008
1316	0.268	0.196	0.016
1317	0.22	0.145	0.025
1318	0.339	0.121	0.016
1319	0.158	0.116	0.009
1320	0.224	0.295	0.034
1321	0.378	0.113	0.008
1322	0.234	0.201	0
1323	0.348	0.554	1.015
1324	0.256	0.229	0.069
1325	0.366	0.239	0.009
1326	0.307	0.283	0.034
1327	0.157	0.152	0.026
1328	0.184	0.115	0.026
1329	0.366	0.186	0
1330	0.375	0.141	0.024
1331	0.373	0.255	0.058
1332	0.449	0.197	0.065
1333	0.298	0.379	0.451
1334	0.377	0.205	0.024
1335	0.149	0.152	0.024
1336	0.441	0.177	0.008
1337	0.142	0.137	0.026
1338	0.404	0.383	0.035
1339	0.316	0.162	0.034
1340	0.119	0.119	0.018
1341	0.366	0.237	0.033
1342	0.296	0.305	0.075
1343	0.21	0.225	0.017
1344	0.306	0.289	0.058
1345	0.396	0.351	0.034
1346	0.227	0.228	0.118
1347	0.355	0.216	0
1348	0.141	0.102	0.025
1349	0.22	0.1	0
1350	0.176	0.178	0.062
1351	0.334	0.146	0.017
1352	0.112	0.102	0.051
1353	0.138	0.156	0.042
1354	0.168	0.068	0.009
1355	0.226	0.092	0.078
1356	0.11	0.066	0.017
1357	0.303	0.145	0.092
1358	0.141	0.068	0.017
1359	0.085	0.114	0.017
1360	1.434	2.199	1.753
1361	0.129	0.069	0
1362	0.114	0.172	0.026
1363	0.058	0.058	0.035
1364	0.044	0.059	0.053
1365	0.086	0.104	0.009
1366	0.1	0.081	0.017
1367	0.058	0.069	0.026
1368	0.157	0.207	0.043
1369	0.073	0.094	0.026
1370	0.044	0.059	0
1371	0.1	0.114	0.051
1372	0.072	0.08	0.008
1373	0.072	0.068	0.026
1374	0.392	0.29	0.052
1375	0.029	0.081	0.026
1376	0.044	0.059	0.035
1377	0.044	0.081	0.009
1378	0.161	0.175	0.026
1379	0.116	0.116	0.035
1380	0.029	0.057	0.017
1381	0.043	0.104	0.009
1382	0.043	0.092	0.034
1383	0.029	0.07	0.034
1384	0.043	0.08	0
1385	0.133	0.071	0.052
1386	0.042	0.124	0.025
1387	0.07	0.067	0.034
1388	0.056	0.091	0.017
1389	0.068	0.089	0.017
1390	0.066	0.086	0.032
1391	0.026	0.063	0.016
1392	0.039	0.083	0
1393	0.026	0.063	0.023
1394	0.04	0.107	0.04
1395	0.067	0.076	0
1396	0.028	0.08	0.017
1397	0.041	0.066	0.016
1398	0.247	0.08	0.025
1399	0.137	0.114	0.025
1400	0.028	0.07	0.017
1401	0.056	0.093	0
1402	0.042	0.058	0
1403	0.112	0.081	0.025
1404	0.028	0.069	0.033
1405	0.07	0.058	0
1406	0.056	0.058	0.017
1407	0.056	0.07	0
1408	0.043	0.094	0.034
1409	0.043	0.094	0
1410	0.043	0.082	0.017
1411	0.044	0.071	0.017
1412	0.115	0.082	0
1413	0.059	0.097	0.035
1414	0.044	0.06	0
1415	0.193	0.158	0.044
1416	0.06	0.109	0.053
1417	0.104	0.218	0.053
1418	0.045	0.073	0.009
1419	0.06	0.061	0.036
1420	0.06	0.074	0.009
1421	0.062	0.062	0.018
1422	0.094	0.086	0.063
1423	0.08	0.113	0.036
1424	0.148	0.052	0.019
1425	0.049	0.052	0
1426	0.033	0.052	0
1427	0.098	0.051	0
1428	0.049	0.051	0.046
1429	0.033	0.039	0.018
1430	0.051	0.04	0
1431	0.152	0.119	0.038
1432	0.153	0.173	0.077
1433	0.051	0.08	0
1434	0.051	0.054	0.01
1435	0.035	0.041	0.01
1436	0.035	0.041	0
1437	0.035	0.081	0
1438	0.052	0.041	0.02
1439	0.072	0.042	0.081
1440	0.018	0.056	0.01
1441	0.053	0.014	0
1442	0.018	0.014	0
1443	0.108	0.014	0.03
1444	0.057	0.015	0.064
1445	0.036	0.014	0
1446	0.019	0.015	0.011
1447	0.168	0.06	0.011
1448	0.02	0.032	0.045
1449	0.057	0.015	0
1450	0.113	0.015	0.011
1451	0	0.03	0
1452	0.038	0.015	0
1453	0.076	0.046	0.011
1454	0	0.048	0.023
1455	0.059	0.016	0.011
1456	0.041	0.033	0
1457	0.02	0.017	0
1458	0.041	0.116	0.048
1459	0.02	0.017	0.012
1460	0	0.067	0.024
1461	0	0.017	0
1462	0	0.017	0
1463	0	0.017	0.012
1464	0.021	0.05	0.061
1465	0	0.017	0
1466	0	0.017	0.024
1467	0	0.017	0
1468	0	0.017	0
1469	0	0.017	0
1470	0	0.017	0
1471	0	0.034	0.025
1472	0.021	0.017	0.038
1473	0	0.035	0.026
1474	0.022	0.018	0.013
1475	0.022	0.018	0
1476	0.044	0.018	0.026
1477	0	0.055	0
1478	0	0.055	0.027
1479	0	0.018	0
1480	0	0.019	0
1481	0	0.019	0.028
1482	0	0.095	0
1483	0	0.019	0.056
1484	0.023	0.038	0.211
1485	0	0.039	0.028
1486	0.024	0.019	0.014
1487	0.353	0.116	0.184
1488	0	0.039	0
1489	0.188	0.097	0
1490	0	0.019	0.014
1491	0.119	0.157	0.086
1492	0	0.039	0.029
1493	0	0.04	0
1494	0.048	0.061	0.03
1495	0.096	0.041	0.15
1496	0.049	0.062	0.015
1497	0	0.083	0.015
1498	0	0.021	0
1499	0.026	0.022	0.048
1500	0	0.043	0.016
1501	0	0	0.032
1502	0.053	0.022	0.033
1503	0.081	0.022	0
1504	0.106	0.022	0.065
1505	0	0.023	0
1506	0.027	0	0
1507	0	0.045	0
1508	0	0.022	0.033
1509	0	0	0
1510	0.188	0.113	0.082
1511	0	0	0.035
1512	0	0	0.018
1513	0.029	0.072	0
1514	0	0	0
1515	0	0	0.018
1516	0	0	0
1517	0.058	0	0.019
1518	0	0.05	0
1519	0	0.102	0.114
1520	0	0	0
1521	0	0	0.023
1522	0.034	0	0
1523	0	0	0
1524	0	0.097	0.023
1525	0.109	0.097	0.232
1526	0	0	0.048
1527	0.038	0	0.071
1528	0.038	0	0
1529	0	0	0
1530	0.922	0.742	0.226
1531	0.129	0.19	0.165
1532	0.166	0.076	0.028
1533	0	0	0
1534	0.042	0	0
1535	0.042	0	0.057
1536	0	0	0.087
1537	0	0	0.03
1538	0	0	0
1539	0.045	0.083	0
1540	0	0	0
1541	0	0	0
1542	0	0.073	0
1543	0.075	0.081	0
1544	0	0	0
1545	0.161	0	0
1546	0.081	0	0
1547	0	0	0.077
1548	0.086	0	0.32
1549	0	0.13	0.243
1550	0	0.26	0
1551	0	0	0
1552	0	0.397	5.051
1553	0	0	0
1554	0	0	0
1555	0	0	0
1556	0	0	0
1557	0	0	0
1558	0	0	0
1559	0	0	0

## Sheet: Figure S4
Figure S4A	WTCas12a						Figure S4A	Cas12a-Ultra
TTTV-1	30.1	31.1	29.6	29.6	33.6		TTTV-1	68.4	70.5	69.5	70.5	71
TTTV-2	58.2	68.9	65	64.9	69.5		TTTV-2	68.8	71.9	71.5	69.9
TTTV-3	69.4	70	70	16	70.4		TTTV-3	72	70.8	70.9	70.5	72.3
TTTV-4	46.8	46	44.8	48	49.9		TTTV-4	63.5	65.7	67.4	65.7	68.4
TTTV-5	6.5	7.2	6	8.1	7.1		TTTV-5	63.4	64	63	61.9	62.2
TTTV-6	11.5	12.5	12.5	10.6	11.7		TTTV-6	63.7	63.1	64.7	63.3	67.2
TTTV-7	66	68.8	68.2	65.8	70.2		TTTV-7	71.9	74.8	72.3	70.2	70.9
TTTV-8	41.3	43.7	41.8	43.2	45.3		TTTV-8	89.2	73.4	72.5	71.5	72.4
TTTV-9	71.5	72.9	70.7	79.6	68		TTTV-9	74.9	71.1	71.1	72.2	73.4
TTTV-10	68.7	69.6	68.3	70.9	71.8		TTTV-10	84.5	82.3	81.3	87.1	82.8
TTTV-11	43.7	44.2	43	44.8	43.1		TTTV-11	68.6	69.3	68.5	64.5	66
Figure S4A	RVR						Figure S4A	RVR-Ultra
TATV-1	63.3	71.6	64.8	65.9	68.2		TATV-1	51.7	55.9	54.1	54.9	56.9
TATV-2	61.9	61.9	63.4	61.7	65.1		TATV-2	71.5	71.6	69.5	67.8	70.5
TATV-3	8.8	8.7	8.8	9.1	8.9		TATV-3	44.4	44	43.9	43.4	45.1
TATV-4	13.1	10.9	11.2	12.9	13		TATV-4	43.8	43.6	45	40.9	42.9
TATV-5	2.1	2.3	2.2	1.7	1.9		TATV-5	4.4	4.8	4.7	4.1	4.7
TATV-6	42.5	43.8	42.4	41.3	43.3		TATV-6	46.4	50.5	48.7	46.8	49.1
TATV-7	15.4	17.5	15.3	17.1	18.2		TATV-7	35.7	37.7	34.3	35.6	37.8
TATV-8	13.8	14.9	13.5	14.9	15.9		TATV-8	64.3	66.2	64	66.5	68.2
TATV-9	13.5	15.1	12	14.7	15.3		TATV-9	69.8	71.1	67.7	69	69.8
TATV-10	8.1	8.4	7.5	7.1	7.7		TATV-10	54.7	51.9	53.5	50.1	51.7
TATV-11	2.1	2.3	2.6	2.1	2		TATV-11	17.6	17.5	17	16.5	17
Figure S4A	RR						Figure S4A	RR-Ultra
TYCV-1	29.3	29.6	28.8	28.7	30.8		TYCV-1	61.7	65.7	64.2	59.1
TYCV-2	60	58.9	58.6	59	59.7		TYCV-2	72.3	72.5	73.6	71.9	73.2
TYCV-3	3.1	4	2.8	3.4	2.5		TYCV-3	12.8	14.4	12.1	13.9	14.2
TYCV-4	46.1	44.5	46.4	47.5	49		TYCV-4	75.4	75	75.4	74	75
TYCV-5	67.2	68.5	66.3	63.8	66.4		TYCV-5	67.5	69	68.7	67	68.8
TYCV-6	9.8	9.3	10.3	11.1	11.3		TYCV-6	32.1	31.5	32.1	35.3	37.8
TYCV-7	43.9	47.4	43.7	45.5	47.5		TYCV-7	65.5	66.7	65.1	63.7	66.4
TYCV-8	67	64	62.4	59.4	62.5		TYCV-8	64.5	67.9	69.5	62.1	64.9
TYCV-9	57.9	58.2	55.7	54	57.7		TYCV-9	56.6	58.7	55.9	54.2	58.3
TYCV-10	2.7	2.4	2	1.7	1.6		TYCV-10	15.1	16.8	17	19.7	21
TYCV-11	34.4	36.2	33.9	33	36.2		TYCV-11	37.4	36.5	35.4	35.7	35.2
Figure S4B
RNP concentration (µM)	RVR			RVR Ultra
2.2	25	31	29.3	80.4	86.5	86.2
1.1	26.6	19.1	12.5	81.9	83.1	82.5
0.55	23.6	22.7	15.1	79.2	85.7	82.4
0.275	17	20.5	17.3	81	81.9	77.6
0.1375	8.36	12.3	10.6	71.7	79.2	77.8
0.06875	6.02	6.8	6.54	61.8	74	72.6
0.034375	3.89	5.74	5.4	45.4	56.1	61.2
0.0171875	2.08	4.41	5.42	24.8	43.2	53.2

## Sheet: Figure S5
		38104-S-V4	38330-AS-V4	38228-S-V4	38146-AS-V4	38115-AS-V4	38486-S-V4
	0.63	4.88447	18.4883	17.7768	37.083	31.6046	19.9073
	1.25	15.9674	18.0185	19.8159	34.4002	31.7996	29.2683
	2.5	9.02659	20.9727	16.919	33.9351	30.8413	29.2291
	5	6.17158	13.27	12.4952	27.0238	28.4826	24.569

## Sheet: Figure S6
Figure S6 Editing efficiency of WT and Ultra at B2M locus over multiple RNP dosages
B2M-1	WT (%)			Ultra (%)					B2M-6	WT (%)			Ultra (%)					B2M-11	WT (%)			Ultra (%)
8	90.51	79.17	81.29	92.17	82.88	85.42			8	86.63	84.51	83.51	86.64	87.61	89.87			8	74.51	75.14	61	87.97	87.91	80.88
2	74.76	69.83	68.91	87.69	75.84	81.37			2	50.04	62.88	53.35	87.84	83.45	84.16			2	35.25	38.2	23.82	83.93	80.72	77.11
0.5	41.57	39.47	10.17	82.25	73.35	74.96			0.5	24.05	26.13	22.01	82.46	76.02	80.9			0.5	8.95	12.82	4.54	78.98	73.57	72.44
0.125	14.62	10.89	7.06	67.06	50.17	52.89			0.125	6.24	10.21	3.17	65.93	75.85	58.56			0.125	2.11	3.62	0.72	51.82	63.62	43.29
0.03125	2.29	1.67	0.63	16.04	13.07	3.63			0.03125	1.18	1.67	0.32	22.7	39.27	6.66			0.03125	0.26	0.46	0.09	3.6	17.05	0.88
0.007813	10	0.2	0.11	0.62	1.24	0.13			0.007813	0.09	0.23	0.08	1.28	3.41	0.16			0.007813	0.05	0.1	0.11	0.11	0.73	0.12
0.001953	0.05	0.14	0.08	0.15	0.11	0.21			0.001953	0.05	0.1	0.13	0.12	0.2	0.09			0.001953	0.08	0.09	0.13	0.09	0.11	0.15
B2M-2	WT (%)			Ultra (%)					B2M-7	WT (%)			Ultra (%)
8	81.9	78.19	77.02	92.19	84.39	84.92			8	63.99	56.08	53.03	93.22	82.93	84.52			B2M-12	WT (%)			Ultra (%)
2	45.6	49.85	33.04	84.44	75.59	75.98			2	16.81	21.54	22.49	80.89	75.89	75.95			8	93.94	84.68	74.75	91.94	86.62	85.26
0.5	25.16	19.19	10.79	81.63	71.44	72.07			0.5	4.66	5.7	7.79	61.64	57.3	64.55			2	86.5	82.8	76.9	86.29	78.83	76.69
0.125	4.36	4.68	1.5	57.88	47.53	37.84			0.125	1.01	1.86	0.93	30.71	36.91	25.4			0.5	84.83	76.45	70.89	85.55	79.11	72.81
0.03125	0.92	0.8	0.1	14.67	22.07	1.29			0.03125	0.25	0.56	0.13	7.14	12.76	0.59			0.125	53.15	71.5	40.79	78.74	75.04	70.6
0.007813	0.08	0.12	0.06	0.94	1.98	0.1			0.007813	0.02	0.07	0.06	0.17	0.19	0.11			0.03125	4.1	16.88	0.99	10.55	63.74	6.84
0.001953	0.06	0.05	0.12	0.2	0.14	0.32			0.001953	0.07	0.08	0.09	0.07	0.1	0.22			0.007813	0.14	0.09	0.1	0.52	0.25	0.09
																		0.001953	0.19	0.1	0.17	0.32	0.07	0.09
B2M-3	WT (%)			Ultra (%)					B2M-8	WT (%)			Ultra (%)
8	65.34	66.3	74.39	93.38	83.9	85.36			8	80.87	73.81	65.56	93.1	82.2	82.37
2	25.15	26.57	36.41	86.33	78.45	80.17			2	39.46	39.71	30.38	82.37	76.26	68.36
0.5	12.56	10.01	0.36	80.62	76.72	76.43			0.5	11.5	18.66	11.45	77.97	68.03	66.56
0.125	2.48	3.45	1.95	62.15	66.72	48.72			0.125	2.29	4.21	2.09	60.76	60.21	47.98
0.03125	0.42	0.69	0.16	19.96	41.35	1.94			0.03125	0.25	0.52	0.23	10.3	13.17	1.22
0.007813	0.1	0.23	0.07	0.99	3.75	0.14			0.007813	0.08	0.09	0.1	0.37	0.28	0.11
0.001953	0.11	0.16	0.16	0.12	0.15	0.26			0.001953	0.02	0.09	0.18	0.11	0.17	0.21
B2M-4	WT (%)			Ultra (%)					B2M-9	WT (%)			Ultra (%)
8	70.79	76.52	73.82	94.15	83.74	86.43			8	85.93	78.5	57.18	83.32	80.81	77.43
2	27.5	34.6	34.29	87.74	80.77	83.49			2	66.65	66.58	35.11	77.69	69.56	67.41
0.5	10.81	16.54	10.08	79.68	76.91	76.12			0.5	36.71	40.37	23.8	75.06	69.98	60.35
0.125	1.97	5.63	1.61	61.03	61.37	56.74			0.125	11.77	11.69	4.88	59.49	60.45	36.09
0.03125	0.31	0.45	0.19	19.34	24.4	3.93			0.03125	1.08	2.45	0.3	13.66	23.78	3.15
0.007813	0.07	0.16	0.15	1.31	4.71	0.15			0.007813	0.1	0.17	0.14	0.62	0.67	0.4
0.001953	0.02	0.07	0.12	0.04	0.21	0.24			0.001953	0.15	0.18	0.19	0.17	0.2	0.24
B2M-5	WT (%)			Ultra (%)					B2M-10	WT (%)			Ultra (%)
8	74.39	76.25	75.31	92.09	82.2	86.42			8	62.68	66.09	51.77	90.59	83.55	78.9
2	33.35	41.13	41.65	87.1	76.22	78.66			2	27.26	30.82	15.92	82.13	75.08	64.99
0.5	16.13	18.34	12.85	81.07	69.38	74.68			0.5	8.42	10.65	4.37	75.77	71.9	68.43
0.125	3.04	3.08	2.21	60.32	51.88	34.53			0.125	2.21	3.18	1.05	45.26	53.99	40.8
0.03125	0.45	0.3	0.17	19.15	13.65	1.05			0.03125	0.33	0.63	0.17	4.39	9.42	1.4
0.007813	0.08	0.18	0.13	1.48	1.11	0.18			0.007813	0.11	0.15	0.13	0.17	0.32	0.2
0.001953	0.09	0.13	0.15	0.18	0.12	0.16			0.001953	0.16	0.14	0.23	0.16	0.27	0.24

[truncated: 5 more sheets: Figure S7, Figure S9, Figure S11, Figure S12, Figure S13]
